# Supplementary material for: Phylogenomics-guided discovery of a novel conserved cassette of short linear motifs in BubR1 essential for the spindle checkpoint
Source: Open Biol. 2016 Dec 21;6(12):160315. doi: 10.1098/rsob.160315 (PMC5204127; doi:10.1098/rsob.160315)
Supplement: Supplementary sequence file I [file rsob160315supp3.fasta]

>ESIL_MAD
MSAETGGRGAGGGVEDFAWETSKENVMPLKRGRKVDAIHNAYESSGSGAGGGLGCSSSARVLADLKRHFEPLIADTESETGGPQNDNKGDGGGGGGEEEDKLAIWWQYIQTVQDKLPSDQQEQFDLLERCSRKFKDDPRYKDDIRYLRVWTAYATHLSNAEDLFKFLYKKGIGGKHAHFWVGWALYAENAGNYPMAEKLYVKGIEHRRAEPLDVLKKRQAHFMRRMRRHWINSQIEEGTTEDQARELPGDEEARRGILRSLSVTATERNRREQAAAAAARGGPNDENRGAVTGASASRRGGRRLGQRPSADTGGGGGGRGSRGGRGASSNASSARLGFAVFVEEEFTAGPEAAAAAARARRAAGGGILDDSFQDDGGGRSSSSSAASSSSAAWADYGTRASRQKENTANPSRWTDGALGDRPGAAAPAPTRRGEGVRAAAPFPIYIDEQFVEKEEHANPAATAPHNPGPSAKRPPPGGGLSVRRQLDPKVGGSGGSAASAAVGGVGRKELLAKDPLFFVKNDKAANADERRLARSNQELLASDRGENEGEKEEHDEQVEEARARFVAEQQQEPHAAQTQASSPTAVEMDICPTDSDNDDDDDDGRGDGVRAASRTGKLAEGTGGAGGSGGGGGGGGGTGSGGGVVGGSGFRQPVFGGDDDNNDNAAAGLRRRLSPPPRSSSSPSMPAAAAAAAAAAAGGVADDCRRNGAAGGRAEGNGEPKREDGGGGRRRKFRQPVFGGDGDDHHHPIASNADASADSAAAAAFPPGCSGRSAAAAFVGDGGGGGGGEKITAPPEPGSDENTAPASAAAAAPAAAAAAARPPLAGVLREAGAPPGVGGGGGEDGRRFYGVDGDDVPRGDPAGPANPGHGGAGGGSENKDGVVGGGGSLSNTSVMFVNPREAECGGGGAAAAAAAVEESADARGGLQRRLTFGHAGAAAAVPSVRGEGKPAVVAAGGGGGATAKEAKDGEEEDMTINTKLVWEEFSAWFGEDDEEEGEDADGAFGEEGGMMLRQEQGSNKRCFRRPGWLPRQGRPSGA
>AANO_MAD
MADMDAPVWETSKENVAVRKGGRDVKDLARKFGVVAGPAAGADDERARLEAALATDSDDPLAPWLAYVAWLERERPTDALAAFEVRERCARRFKDDAAYKNDERYVAVWLAYVDRLAKPDDAFKFIHKKKVGETRASFWAAWALQRRRTRRPSPRRAAGASATDRGGAARARPARGLGSRAGAAPAPPQVPQGGFAIFVDDAPRSRLDADAGDADDWPDFGTLQERVKENERGPTPWAEAALEAPKPKAAAPLGFSLYVDDDLAPPEPAAPPAPIRD
>TPSE_MADBUB
MALSSHSSSSNQSQQHDWELSKENTAPLPAGRSTKLLSKRAFGTSTAEMAAIESKTKKYESLVRRSERAVEWIGREKDRILFQNERGDDDDGGGDNNNGELTEEEEQTLRHRLVTELGYDPSTQDRDNIDYDPLRYWVLYIKHIRESYPADSQKQFLLMERCARTFMNRPFLVPHYKHDVRFIRTCILYADKTSNPSEVFKLMSKIKVGTNVALFWVAWAWVAEKSTDYPFTEKIFQKGLSVGAEPKKFLEDRQKQFLRRMSRHWLNSNQSRDGALEEADEEGCCGDGGEGGRGALNSLSSRGVAANNRSGAFQGRPPQPSTQSSRSRQGSSSVGQQKQTAAGFNIFQDNDENNDNVFDEEDNDHGYQLTKECERTKENNMRAEMWNERGYGLVEPSGGSADSIVGTVRSARGGAVSGSSVAAAPAFSVFVDEDCDDGKDESVHNAERVTDNRSLRQRLDGGTADRIMRDPVRYMKNPSKVESDHQKYDRLSGEDGNGAAGTARRSHKTASKTDAVFKSNPRVGGYDKDLVLPDSSGQECCFEERRASARCYTLVSSEENLNLLETTEKNDAMNESSQMDVEESIEEVDMEEEEIAGGDENTAQYDAKLKSCWKPPSSLRGSSNDANVSIVNPRRVLFGANTEYSNNVSVNTSTASSQLNGSFTRAEETINTKLANAEISMMFCSPNTNVSVAETPGKPLFSTHRKLNVPQPRIHENDGADTATLSCLNDVLASNNAGEIVTSKPAIGGGAAFSIFQDDGNDDSGEATATISALNDVLGGIPPKKARGGIGFGIYSDDSPEQSRNFKPLEAKKSRYSGEDTASLGDIGDVLGDLESCSVKDEHDSKPKKNETAGFAIYSDDSPVKSPKRNKPASSGLGFEIFTEEEPSASAQKKRRANEPCFGDISRIEEDEKTSNFQMNENLESSANAIDYKTMHHKDNESAMRQCMKAASSSRSELQIFDYRKKRFPDGLRKSSFVGGFQIDLFAGEATTILHELGRGVYGVVLLVTTGDKAGDGQCDALKIQSPIGCLAHEYSTLLKLEDRVDPDASGFYPFPQPRALCAFSEGGLFLMSAGSTSGMTLVDIVNTYNKSIGNVPELIALYYTARMLRHMESLHRDGKILHCDVKPDNWVLTSSPKGRNDAGVGAFGGSDLMLVDFGRAVDLEEVTTQKSNPLSTLFKGSVAAEDMECGTMRQGNPWGVDLDLFGLCASSYILLFGSHIEVVQEKATGKWRIQKLLRRYWQRDLWQRLFDTLLNFDVCSGDYDELSYIREAFDEFIDGKDRRREIESRLTQFYPPLRRSKR
>BNAT_MADBUB_A
MKVRDLNLAHFMMAAPTALASISFEEIEGSKENIQPLKRGRNPKKLLSALQKTEKPLQAKSFFKNKRSEFEEKIKTYKGPDPLIPWLDYIDWVQ
>BHOM_MADBUB
MNGFQIDSKRLKVQEWETSKENVLPLRQGRSANTLNQALQNGTPQRNPIVEKKIRYIKWMKENNPTDATASIRVMERCLQKFTDCPLYLQDARFLQIWILYINTQDYQNGKQTFAYMRSHKIGTNLALFYLAESLLHEENSDFETTEHLYQEGITKCFFLPSHLIVSCAQPLDVLKRNQHQFHRRMRRKCINLCKEQRERGQLPDPLLSPVESDGLTMAAIRRLEQIEKQSKQTPSNRNFGVLQEVRADGNGAVLAPSQGLSGVSAMPTAQPAFSILRDEEAEERETTNNVPWTRMDAFAAQSKENERWLRWRAGPRIGDELSFEEFRASFYSVIPAEPAARPETFQTPLKAFPRGAEDSKNRAESESTPRMRRLDWSSKHEIKPIFDILSTVKKSQKRPEKEVSFPIYQPENASEDEMDKENQPIRVERSNDGLHGDGDGREEKRRAVVEDIEMDETGSITRRDSIKIQQLLSQSQSGRSSIATNQISDIDESVPFMNGSRDTADEGILMGITDLYNKYWSVCWKQKGGREWRRGFEWWDE
>BNAT_MADBUB_B
MFQIFNDFGNGGDAADDPSLDKENATVPRLSYSESKDFRRTQKPKATSSKSRIESVSGYDPSILTALGRETSFEEYRAMIYWQKKRVKANYWRKKRAEITPGERKIETTPVRAKPAENPGDVASVEPMYIPSPAPAQGPPSPTIHTKEAMSDVLAMFKDDTADHSTPAHHAEVPGSGERAETGASPGFSIFCDFENEGGGAGDNHISDQSSFPVSHQFDPSDKKLFNAEIEDQRSRGHNSIHSLSPLQCVPPEEGSSGLAPILETSQEHAAANAFSPSPVGSTGMERKTKPTLIPIAEGATVDPFDDKARNTFLAAAADLKSQINGVSFKNIHNQACDFEFEDVVNGTETMVDLEELSLDIALKLHKIGTIQRFKALDMDSDTNAMVELAIASPPNLWPLHVTRKLLSAGLLNKGKFILVSSSFLFKGLSACVLPVCEESTMHDVLRMSKKTQKPLAENVVLYFAIEMLYAVSSLHNSRMIHGRLSPKSFHIALHQITELPPWNRSHKGGWAERGLILSELHDAIDIDMYSDRVQFRCYPDSKRVTIPCLEMKAGKPFTFQLDTYALGDIVHRLLYAGEKLKPIRQDCSGAWKRSTRASFKRSKVWDDFFDIILNEKEVSLEALVGNLEDALEKPQSADKLRLQLVNVSAELHAFSQSNKV
>ALAI_BUB
MDSDKEEAKINQNESSQQVKTREHLVKIANDTEKYLLKYKGRDPLRKWIQYLQWLNDKLPTERHRIISTLKKCTLSLQRCPDYLNDVRYIRLWIQYADMVSNPNDIFKYLYKNDIGEQVSLFYVGWAWVLESIGKYSYAHKVYLKAIKKKAQPQDFLQQKYADFQRRMEGRWISLSKPKKQSSAVNLCTESLNEWNAHAGGEKTVDEPREHYVRKDGGYVPNSKLVKMDTLSDSAKVGNATTLATDSTTERSKSIADTKTLCRSRRNAQRSQRQRSDKQDETQERPSVSNKTHSASYGTRTSFEEQRAMDRGKKLSAKAEDCYLTSLTKKQKVRAFGTTPTSASSTKKASQLSDDSKKIEVDTRIATNRSLQHNSSIVMLRHKAVARKHTESSVATRENKKEYVNRDAEFTQTSSRKSRKPLTTRDDIISKLNQPIPKTDSTPRAVRTATKPFGDQNEKEKYAALNIIAIQAKGKTRQRDCLKDDHQNPNCLDPYKRSHRQSIVENESVIRFLLDECENVHVHSGKMPLLPVGDTKHKRSKIAATIKISDAIIVEVTSLLGSGSFARVYSVTTNLNGVSQALALKYEKKTKYLPWEYFVVNQARAGKAFPEILTMYYSIQMFKIVEMLHRVDILHGDIKPDNWVFYSGRCSVGSSISQPDDPVHATGNIVLIDFGRAIDLKSYPKDTAFSGDCHVKGFQCVEMLTGKPWRHQIDTFGLCSTIHCMLFGSYMQVYQVKEESSTRWKIGKPFKRYWQIAIWGEIFGTLLNVSSCEKQPCLAALRNRLEMVLLSNPNHQQVLHPPSIIVNDSNDVA
>PTRI_MADBUB
MEATPLWERSKENAAPLERGRSVVALERSIAAMESEEDRREQSRLSEHYERLVRTSEALDYEASGDDDPLIHWLSYIKYHQDAFPSDTHSQFLLFERCLRALSPIQKYANDPRFVRVCCMYADKTDRPLEVFQHLHQQRIGSDIAVFWMAWAFKAEQQQNYQFAEKILDKGIRKKAQPLKLLLQRHKQFQRRMTRHWLNATQAEEENEDTLEQSSARGVLGALSDERISRNDRAAVASLNVVPSRTTSNLSTFSDRNASHRSQLQTRSNTSTKGAFAIFVDQNEENSGFSGFNDSTPGEDAIQTRQRLEREEDRKKENTQAVETWNHRGAYTSLYAAAAPPSRAPGLSLAPFAVHVDDECATRQEREEQERLQHRDQHRYRRDERTFRERDTVGVAERLSKDPLHYMRNPEQFATDQKAEESIPAVGKRQAKSTKSNKYAFNKYLLKSSIGKEQCFEEARAHARYFQLALPSSDVNLFFRQLGQKQNDSNMSTSVDETNDDVSFDDVQRPLFRPEEAASKPKALGIRMLTPQDSSFDVLTPRNISTASSTMDEANAVGAPIRRDEQTINTQLALKELSIMFSSPAMGLNDLSVRYNGLGTIMNDSGVSEVLDPPPNNAGETGDTADFAAIAELVGEESNNSFSRSVDPGLNEEVENNGPRNPKPRSNDTPGFDGLVLRTMKEEQDRPRLSCQSEGIRTIGQIAQHDPTRDNEERELDTDPGFTVFNDSENRSTNPVPSFTIFQDEALSLNSNEHPSRQFAPFQIRNDTQQQSPSEQRSMSRIAVDVFRESATSLEVAADSEGDTATFSLLGDAMDALADVSYGGSTIEESVVEGKDLDNGSNKRQRHESKGASEGFDFGDISRIVPTDDTTMLFVPGVERAVEYNDLHKRDVQEARERISQRSVGRLKPNKSLANILAKPNNLYNLASHVLPRSLKGKKLTTGAGINVGASSSTVKHELGRGVYGVVTLLETTEPALDGSNVIAVKAQSPTDCLAWEFEVMEKLLQRVGPSLRTSESTSFPFARPLTFMSLADGGLLSMTAGSRSGLNLLDLSNFYQVKLQERIPEELVLYYTSRILHHLELLHWHGKMLHCDAKPDNWVLVSSSIVANQELEASDLMLVDFGRAKDLTALHQGLEPLDVKFVGDAVVPDMMCVAMRQGLPWSFDIDTFAACASAHVLLFGSHLQIRLDQNKRWMPKERLHRRLHTVELWTDFFGTLLNLEEGSRAAIGSRPLSLRQLRQRIEAHIGEKHRHATLLRALKHQAALLPSTRL
>AKER_MADBUB
MESADWEMQKENAMPLKRGRNIKQLNEMKPRGLSIKSDDLRIEEEKQHFEEKISRAVKDPMCDDPLAVWLKYIKWTQDTFPSGSPDLLPLFERCTRQFKDDERYRNSEKYVKVWIGYADLLPNPSSVFKYLRTNGIGEKVALYYVATAWTAERRNDFPLADKAYAVGIEKGAEPLSMLKKRHREFQRRMTRRLLNQMEKQKKQSNEDYETEPELDENGNPRKSLRAITRQQAASSRRDGRTRFTQGATGGVSSRALSPQQIPSRKVDVFVEENAGFKKHNWGSEDTSDQRGQWSVLNTESESRKENTKKATPWMDQGFGTSSSNPSVRPSAPSFGVFTDEVFADGNVQKKSSKANGLKERTAKTSLTDSDGVLIDAGKLKKNPLYNFDKGLPTVREDLATTDLRSRTESSSSDYLNDYKPPVSSFGIFNDSSVKQTESNQEIRDSDDGVLSSSRSGLQSRSTVPSFGIFSDNLDTINEVSVNSSETSSSTKAPSFDVFNDAKRLNHTSVPASSTSKQLGKSGFNIHVDKSEQANEASFRMLNISNTGTNSLVKNKLNFGDESGKVNMSPIYGIDEENSTKKAGSTGFLQNADDEDMTINTKLALDDMFDMFASPSMAGKRIIACTPVVQGAENNVFRTASKFSDSFLRSY
>HPAR_MADBUB
MPTARTSEDPALSSRKRKTDDFEWEASKENVMPLKRGRNVVDLNQALRAHDSVQTKLRLETEMKTREAAIAAYAGDDPLAHWLEYVRWLEVQMPEDTRKKFKVLEKCTRELKDDRKYRNDMRYVRLWIQYADLVSNPKDIFRYLYQNKIGERVSLFYIGWAYVLETMASYPQAHKIYLKASQKKAEPQDLLERKYKEFQRRMSRQWLRMNEETGAGDVSEVTHRHALESLSVYGMTELNDAQREQLHHHHASARAQRVQKVNAHKPVFTVYEDPVVRHVDPFCGNGEWKKLGTMQQQDKENELAPSAWNPPAASTATDSGHNRERLPSYMSRSHPQVISHQVFVDDEFSVPDSETKRRTSLTHRSQTLRQRIEGVATEEEMLARKPLKNFTASEQKTRVEKQASRSRVEQPCYDVKQTMSDAGEAISFEEVRARAYKRANDRRCPAGQQTLHDVSSSVDCTPKVTAAPSISTTSATVSIASHGFLLSTQKPAITLSKSRDEKPTERGLPLVSGSTMISGTAEASNADHDDMTINTRVALEDINKMFCSPPKQPKDTVWEVKEDDPVERKLHFSVYDDSVDSISVDAQDQSLCQDTNESIPTQSFQVFTDDVSKDSRMERKTWSQKRKPLGIRDDLVRVGRLTNKDALMQAEKDVAAKKLPDSVCYSGRVQDAMKYIARDRPPRHIVQPTVVRPSSKACKLDPYTHENRQALILDQRVDRYLWSRPDAVKTHTQKLPRFPCNNPAKRKLQKPVIVRASHTLTLQLVEVLGSGSFAHVFSANVVDTANSITFSKAIKFEKERQNLAWEFYVTNKIIKILRNKKKLSEEKIPVPALNALHLFPVRKYHTLFLICLANHIHLQNGALLMMDKGHAGTLYDVLNRYKQSGVIFPEVLAVYYSIRMLRCIELVHSANVLHGDIKPDNWLMIPGHPSLEFCTKMEGLDFDKVFHASDLYLIDYGRSIDLSLYSEGTVFTGNCHVKGFQCVEMLTQRPWTHQIDTFAFCATVHCMLFGDYMEVKPLRDSKSTTTWGIVRPFKRYWHVKMWKHMFHALLNVISCTEQPSLSDLRKRLENYFVSDASRQQELVKQLSRQDVLLGKPMV
>ESIL_BUB
MTMHDCDANHGGHDPLAKSMSTFLHLDSTSTTSSDLKEALSEILERFQTDQRYRNDERYLKLWMRYADLSDDADKVFLLLKSEGIGTQLSLFWAAWAYVLEMAEAYERVALIIAEGRAWGAQPVSLFEEFLRSFHERMLERMRMVGLDSRISEVKEEIDLASTRSSEQAMLRAKQSQTAAHAQREHAPDQPNISEREPIEGIENFCTGGGGACGSRCRPVDAPLGARDVNSHDGAALRRQECSTRNRPDRLPRPRVETDKKATIATAIATLICNPFSPDMRRRLTTNTAQYLCWASSSSIVYDTRLDSLARVCPRRMAKVNVGSRRPVALARSLGNQRINVLGVLGEGAFAVVFSCKFNKDQRDVAVKVEYKEDAPSLPWECFITLQLSERLLHRRQRKVHSVTEAPITVVKPEALFLYRDGCAMAMPVGLAGTLHDLVAQYSKRAQAVPQLVAMHYAVEMLRFCRAMHSASILHMDIKPDNWLLVRRPRSEVDRTEEMEHAGGIDHSVSLIDFGRAIDLSVFPQNGSDMAFMGQCCAPSFSCPAMREGLAWKHDADLYALGSCMYFMLHGVYLEVSREREDDSTLNRSGRWRPVKNCKRYWEVDLWDKIFSELLNSDYRAADTAGNNEALLRLEESLTSYLNVDHRSRDLKDCLRRQDNMFSNR
>NGRU_MAD
MTFSVYSSPSTSCSPSSIITSSNNQGFPSLSVSPSNSFQSPIAINTHNNNNQSGIQDSTQQPTSTEERVIVDFEEFEAAKENIIPLKGGRKATDLRRIFGKQPLQEIKPLQPIMLPGSGSVSTSLQSPPTLCTSFNGSSSSTSFNPLMTASNNVNACSTPMSPTGMFSPTSCMNSSFNGFNTIVALSAPGEDDCAMTDASPIPQQGKPHFNFSNLTKSKVCFDNHNMKPKLSVERKQFEKRIASLSNHLDPITVWLEYVEWIEKSYPTLSKASQYVPTLQACTKFILSNQQLLERYRNDERYLGVWLKYADQCLDPIDVFTFLESKKICLNHSELYIRWATLLEDRKDLKAADAVLEQGINRGAQPAKSLQTFHTGVKARFMKSILNRTASSTSSTTMASSTIQTAPPMIGGHNPQSATDSNNQRLPFNSLAKKPTSIRPTTAIPSGPLRSGPPIPSMKPTKMKNSNASLSQKNSPINNFVIYDESNGSAEKIAHAATTRTLPFQIPKELTSMGPRFLTSEQEQEKENNEKPDKWTNYSLPQQNDDMMLGMLQPIGASISKPASHFSIFVDEEFK
>ALIM_MADBUB
MGGDTQQDAVADWEQCKENAMPIKRGRDVKKLQPLGGKRDISSRKDKLERERESFEEALVSATSDGDMEDPLAVWIKYIKWLQDNFPSGDTELLALLERCTRQFKDDERYRNNEKYLKVWIGYADRLHNPTMVFKYLRENKIGDKLALYYVATAWAAEHRGNFSIADKAYTVGLEKKAAPLELLKKRQREFQRRMSRRWLDQAEKERNGEVDPDQDEQRADAEASRARSLQPISRSEAASMHRPIGNSRRTEMMHPNVSGRAVLGGNSNSNETNAQKDKASRFEVFEQRSAQTEPWRKDDWGDENDNDEGNDDENRRGTAWKNLAGVKELQKENSIDPAPWTHQGFGPGTVAPRRQERTRGQDGSEEGEQTAFDVYVEEGAGGIRSPRAIEKGESSAGGLKMRSKVDESETEMLMKKPLQNFGKERAPQTTRTPAVKSKPSAVPGEKLPVLSAVKSERGAERERACPEEKKQSNSQSQLQSMGERTPAQGNSNATAPNGLDRADQEDMTINTRLALDDMFEMFGSPSMKSGSDEKQKKSVGVPAVSVSTVDTHNEDSSDDENDDDERNCSRGGSDNQSRNSGGAGVPFSIFNAEESPVPKHESSKPSKPFSVFDNTDEGDLDVVKDEPRPSKPFSIFGAEDETEAPSKAAAKPFSIFGAEDETEAPSKAAAKPFSIFGAQDDVNEEDEQSNRIGGSSAATKLMFKDDSEDDESPSLLGGGITTRKKPFSIFKSDSPSKHKEDAPKARKPFQMFGDDDDEDDAPVVSTGGRKPFSIFAESSDDDSTMSASRNKSASSKPFSIFGDSEDAEEIKGASSRGDSKARKPFSIFSGDDAHDSENSASGAHDDSTLSFAPLEAILEANGETDESVMSSMSRTYN
>AANO_BUB
MDDVEERAREFALLDDPLTAWLEYIETHRAKAELRERCASALADDARYRNDERFVRVWLGVASVASDPKPVFAEMVVKNIGAELALFWVARAFVAEKAGDFTEAESLFARGAALNARPRDMLAKRRREFDRRMRRHWLTEAESRKAAESDAEPSSVAEPPPEAAAAPAAAAPAFTIFEEAAPAAPAASAPPAPAVPAPAAPAFAIFDDSDAAPAPAPAVAIFDDGAAPPPPPPPAAARRTPRVAFADCPAREPEPAPDARGDEVSFEERRHVARGGRPAAPRAAAPRSAARPALGAVPQSAARPVLGVLQDRSNDDATVTTASKPRRLVFSTAKRDGPMSIRRAERDDLTINSAIALQEMDSLFAHNSPPPSAKPPSPAAPRFEILDEESSRKPLKPRAIFQD
>EHUX_MADBUB
MAMEAEAEPVVDDGWEQVKENAQPLRRGRKAKALGEIAVADRAASDAREARRQQWVEALRRAADGADPLATWVGYIRWTQEAYPTGGKEAGLMQLLEDCAYGLKDDSRYTDDARYLRVWIQYADCVRDPEQIFDYLYDRHIGQKFALFWEAWASVLETKRKYPAADKAYERGLLLKAAPLDRLQRAHLKFQHRQVQLVMKGGPPGESAPEADAAPAGRERRALNRLTRKEGGSSRRPTSQRPAAPLKPSGAPGAGGAANGSSGGSSGTIGGNFTIFDDDAARADAEGDEEGASRAGAWEAGTMTQQAKENSAAATAWDGVTLPQRKPAGAPQGPAEPEGCPFSIHVDDGCAPEPSGGERGLDARPAGAGSSVRLRLDGPARYERAREEALHSNPLSRFTDGRGGGGAAATPPLQPGRGGAGGAAARGGASGAAAAAPAGKGSEALGYAPELLLHSGEEVCFEEVRERVRHSAAALRAATERASAEEERLREEGAAREAAEAAREAAEAEAAAREAEAVAREAEAVAREAEAAREAEAAAREAEAAREAEAARAEQARAAEEARLRAEAAAAASAAAEEAERAAAEAEREEARKNASDPNARACGGHGLYEDADGLTVRLASAPTDDGLTINTKAALEMLMPSFRDDDDEPEQDLQEPPARALYSTSLYSTSSRGQGGMKPAGMMTPLPHTSGAPLAPRSSVPHDTPRRAEPARAQEGTPGAWLGDTPRPQPGAAGLRPAAAKQASSLRPPTRLALDSPLPRGGATQAAASGHPLAAPPPSAVPAAAPPRDLMGEDMPADTKAALAKLDDGLLNGQGAPGEETATNPPPSASGFGIFCDDAPPAPPAPPSPAPAASFGIFCDDAPAAQPAPASPAAAASFGIFCDDAPAAPPVAAASSTSASAPFAVFGDATEDMTINTAAAIASFDDAENSVAPAWGGSARKAFAFEVHPGVYHDGSSEPPPEEDITFQRSAAIAAFTDAENDAGAEAVARAVAAREAALAATAAVSGRIVVSSRLPDGAPPPPPLAASSGARAPPDASPTLRLRQLQGGGLPGELDGEGGSFLLGKSASPACVAGFRAVFSNTAVIRHKPASEDTSVSLVHWQEPYSHRGRMLADCSQLPGLRRLPGASRTIDLGSSPELFKRLRPFKELAAQQLLKLARASFKPFKPQAPQGPPF
>PINF_MADBUB
MTMDAAPSDRKRKADAFEWEASKENVMPLKRGRNVADLNKALRAHDSFQTKLRLEDELKTKEEAVEAYDGDDPLAAWLEYVRWLEVKMPEDTRKKFAVLEKCTRELKDNPRYKNDMRYIRLWIQYADLVSNPKDIFKYLYQNKIGERVSLFYIGWAYVLETIANYPQAHKIYLKAGQKSAEPQDLLERKYKEFQRRMSRQWLRMTEETGASEIDEVTHRRALESLSAYGTLELNDAQRQQLHQHRASARTQRIQKANAHKPVFVIYEDPVGHSVDPFDGNGGWKKLGTMQQQDKENEMTPSAWNPRGAREETGARVGRLPDRRSPSAGSSRAQDASPLQVFVDDEFSVPEIESKRRTPLTHRSQTLRQRLDGVATEEEMLAQEPLKNFTASDKKARLQKQITKGRSEKPCYNVKQITSQTGEAISFEESRARAYQQNLEQKRELSHRALQNVTRDVDSASNVMSSSSAATSSATTSTASHRVNLSERHLATTSPCSQGVNNSERKPDRLVTTAQSDPASTHNGEQEDMTINTRVALEDINNMFCSPPRQPKPCVWDAKEEDPVERKLHFSIFEDSVDSVALNAQDQSQRQDLNESVPNQTFQVFTDDAAEPLVERKQAFEVFSDDAPQEPQAGQAFQVFSDDVPEEPRTGKKTCSQKRKPLGARDDLVRGVRLTNKDVIMQAQKDAAEKDSTERNIPQPTVRSHFSTKKPAPALVLDPYTYENRQKLILDRRVDWYLCSRPDAVKLHSLALPRVPCTNPVKRKLRRTIVFKASPTLTLQLVGILGSGSFAYVFSAKIVDTASNTTHNKAVKVLACTVQIEKERQNLAWEFYITNKIKKKLRIERGLSDEKIPVPTFSGLHLFPARDFAGCKLADLNNGALLIMEKGHVGTLFDVLNSYKQWGIVFPEVLAVYYGIKMLRCVELLHNSKVLHGDIKPDNWLMIPGNPSSELSMTNQESKADKDFAAGDLYLIDYGRSIDLSLYPEGTVFRGNCHAKGFQCVEMLTQRPWTYQIDTFAFCGTMHCMLFGEYMEVKPCLNAQGATHWEIFRQFKRYWQVDMWKEFFHVLLNVSSCTDQPSLLNLRRRFENYFVSDGSRQQVCF
>SMIN_MADBUB
MLATASGPLHCQGLPLPSSEVKENWKEHPNARLQDQDLEEAHFEAQLKNRENDVVRAWCDYVQWAADHNEDEPSVLQRACYALAGDERHRDDIRHLRLWIRHAAHIGEAEKVFDFLASEGIGVRHALLYEAWASHLERQRQFDAAERQYQLGLHLEAEPVERLRSRHEEFQRRMCKRAARRHEGAGASRAAKKAEQISEVKAVSAPVAPSAPMGFTVHEDTALQVENEVELPVHDQVFIPLEGQRLALDELELPGTQTLLPKATSFVDEPCGPPGPKVLRSIPTEWRVPTATGRRRSSQASEKSEATRTSLPSGNVTSEFTGSHLYGGVGTERCLGTLWN
>NGRU_BUB
MSSQLHLKRQQKQIQDAIDKYYSGISNDNAMDIKKDTQLLSGLVGYLSGFQESDLAFETRGDVIERFFEKYYNSFMNGGNYPPELYSDKTIWDLWLLYAEAHTNDPIPHIQTLLEFAPKYPKLFEVWATWSRRTGRIDDELTAYEEAETRGVVSELLSSMKQDRSEYFQPPPSQQQTIPEPKIKTTTTVTNTVIKQPVAHQSVETLVNNPRPPSPTPQNYLIGYDKNLIFTPGAEFTFEELRAMHYLNTTDLMINHKQTIPSSSSISHNQSLIEQPKHHDSSILMNKNFEKPSSKPQQKDDDFEFDFSSDITTVHARKSMAATPTSYAQHTIASFFEGTIDTEIENNYFEQRKFRKVQEQEKKRKLDEISQSTNNNFAIHEDTTAEIKKSRLTAQPSSSTFKIPSQTSSGFQNTSLQQERSFSQRNRSLSAFHQFNDTGDESGLYFGDESNISKTFIVDRQQESAISLEGISALISKYTNNGVINPYMEDIRKVYTNIVNITNCFKDSRITDCKGVESIDLKTILLELSKKKKGIDYNTQTLSLKLSTKTYLAEEALSEHVIKIQDVRSNNGINTKSFALKFKPPNDFYEYYVIDQLYRRIPEKENHRFPNIQRVYVMDNDILLMENLVNNITLTQAISQAKIEETIALYYTLELLNILQTLHNKANITHNNISPSNLLLLNEDTDLSDWSIDGKGWSNKGLLLTNFSRSIDLELFPNRVVFQSEPKTLPEVFKSSIQYPNKWKYASDTWSVCNIIHQMLFKKDMEVTTNAQDKYLIKESIRRFWKFRDVWQTIFDTLLNLDQTKSPDYYQLIEMCQQALGTNGDTVKALFLRFIVSLSTQLKH
>GTHE_MADBUB
MEFEQIEGSKENVQPLVGGRDVKKLTKQLKSLQCNPTSNTVSIFEEGCREWEAKLDTECPEDPIATWDEYIKWAQQQATSDKVSNLVVPILQRCCRKFQKDERYKNDPRYLRIWIKYVDTVADPTDIFNFLEANGIGQGLALFYTSWALVLELKKNDFTEAYTKLEEGINKRAQPLDKLQAALKQFQHRMNQRTMEAMKNSVIPPPQQADKANAREFGDELSKSRRVTKVATSQQATGSTLGVSGRPAASRGAQVKGTGNKGGFSIFVDSENSAPTSQQSGGGWEYLPAEKEKTKENTRAATQWTKEAAGVIPMNRARPSVPAAGSAAPEKAGVDFEFFVDEGLEAADKKKEREPIRQQLEGKVGKLKVMEDSQQARPLDFLSGPEVPTEPQQHFDGPSTRNRSASARGGAREDAGGQQGKKPRQKSADGTGVSGYDRQMLVLSDGEEISIEEARVIGRSEEEEEELGGRSNSVLQVPEVKKLVQEQDPAQEQEQEKLEFGYNRGLSPPSSAFHVSIPDQTQVSPTFSSFAPKGGKRFQPTPSSREEEEDKVTSSLQTPVPSCKGRPDESIEHAPPTLTKFGGNDISMISKAANSSTFLANSSRHTLCPPGDVNFTLHEHPQGNDENCAPEQLSFGERKEKVPGNFFVACESSPTVNTKKARHQVFDLMPSPTVTRVEKDEAGARAGGLLDESDFFKRAATSSSPTINTKNAQMMAFDLMPSPTQTGGAISFKAQAQAEEENFMQEEFFAKASSNASPTINTKKAQDQVFDLMPSPTATSCPVMLAHSTPTRSTREAFNLLPSPTETFTAGGLEFQHASAAAPSSLAFEIREDTAMKGIAPSSSGFEIREDTAMKGIAPSSSGFEIREDTAMKGIAPSSSGFEIREDTAMKGIAPSSSGFEIREDTAMKGLEVLKDEEEIKVEEKQVAPKRKGLRVLCEQASGAEEVVKEAGKVKRGMQEEGKENEEMKEEEVKEEEGLSAGLPSPQLHQHLNTIEEVSVEVSQASDCNMTRLKESRGSSLQFSSSSSSCSSSLHFSSSSPAPLLSSALSPAKEEEQEEELELLAGEGGRVEVYSEKEQARRTRLVEGLMRREKGYQQQEEESVPAVKVGSKLELANFTFHVEKMIGKGSSSKVYTLRRIHLDKSITEDLQDESLLVLKLLQHAPPWEFYVSRSLQQRLPEDARSSFLDFRHALLYPSCSLLLSDLRSEVSLQDVINAYRKLTGFEQAGKKMEEHLVIFYAIEILRALEHMHDAGFVHGDLKPDNILVRDDALDKQENWNYNPSAGFSARGVRLIDFGLSIDRRLYEEGTTFVGRSGTSSFECAEMKEGRAWTEQGDLHALCGVIHALLHNEYMEVEAKAEEGQRLVRMPRMGFKRYWQVSMWTEFFSSLLNVGSCEQVPDKRTRREELEGYFERNESKRSAVRMALIKQELLLHQPQ
>NGAD_MADBUB
MEAAEWEISKENVMPLKHGRNVSKLNATLSEKPKGMRERRADLETERQAFENRLQEVEERFLQNKEGEDPLREWVRYINWLQEAMPSDSQEATLVLERCARRFQEEALYKQDPRYLKIWISYADRLSSPGEIFKFLHKKKIGTTQALFWAAWAFVAEKSGNFSLADKLYTKGIELHALPIELLAERRHHFQRRMSRHWLRLNEEGRAAAFEGGDEGGPEGRGGRSALATKKEKRRGVPIFVDAGLREGQHTFLDHEEAEASQHPSAWADVGSERERRKENELAKTQWSAGPLASQAPARRARGSGLPRVPAPPAPALDIYVDEECEQGAGAARGERGRDEDAGLRLRQGGPKDMERLCAAPLRHFDTDLVRKKQAPRTARPPPSDENDPSQAPAPGQKSRHRGGRGQGEEKEGRPVASPPRRRQSGGQGKEHRGDVARMFDMSPPGPTPAPSSPAATACHADPPAAPGSGPAAGSPAGEGGMKNGRLAKPLSFGIYEEGERGSPARPTSSGKASPRPSSSPSAPPTMTFSIEEEEEKNELLGAGGPLGHRMGSLELSEIVEEDTLALRSFSSLKSTTHLLSGLSGRLDEEEEEEEEDGHAKMPGREREVLVGAFDKKKPPARGLSTDCVMDHSPSSQVTPRPLILDASDTHIAISSLPPSSRLRDHRPRLLPHHLPKPLPPSSSGTRPKVRLDPSEPLHTLLGVLGRGTYGVVYHLKCPTAGEVDFAVKVETVDPASPDATLPYEFHMLSLLEERGRRDHKAAAPPVEPPFFLAPTALHLFKNGSALCLPLGTDGTLHDLLRWHTATRGGSLPEPLALHYTLQMLRVIRRLWVEGGMLHCDIRCDNFLMVGQGSLMVIDLGVSLDVRGAEEDQEESVEIQFLGGRAASGYQCRAMRAERSSKRDHGIQEGEMKRGWREDADLYALGASAYCLLHGHSPPSVYFADDMKGNEMKSKKAMKPTCCKGANYWRLKRYWEQEAWTRVLEGLMGADIESLRPTQAVQRLDELCDVLKEVLEGPKGKGLSCLLETVAREMGPFLAGVRAGRL
>ALAI_MAD
MESKQSDDNKNTDFEWENSKENVIPLQRGRNVSELNQELSKQQRHHISNRAELFKQSQEWELTIESYKGDDPLSLWMGYIRWIESKTPNDTRKKLTVLEQCTRSLKNDAQYHNSSKYLTIWIQYANLVTNPKDIFKYLYQNKIGQHVALFYIGWALVLERLGDHAQAHKIFLKAIQKNAKPSQLLEQKFQEFQRRMSRHWLRMNETGHTQESEADLANERRVLENLHTFQSLDQNVSSSRLRSAQHARNHANSENPEFSVHEDSIELSPEITEESDAKWKELGTVEEQDKENVITPTVWNQSGLHSRPEAENPELSTTRVPPRGETLKVYIDENLGKDKPQVKHPGGRKRSLHQREDLNPTEEEMLLKKPLKNFDRASEPPKSIGKDEQYPVQDIKLARGITSERPAYDSESIRNKDGAVMCFEELRARKFRAKPRPTDDVQKSTKQRITTTAGTSEVRGQRGVNAFLKPQSSGIRDASDSTLEERKNYTAPEFKSRQLNPIVFDEVTEDVTINTRVAMADVNEMFCSPKESFDEVAPIKFLSKAWEVNRTEPVERKLQFSIYEDSLESHGPKAEDGNGQALTEHPFRSEPEKVAVNTRSTLNKARKPLASRDDIVKKSRLTNRDVMLKLQEKIVDADSSSTTRNEQ
>PBRA_MADBUB
MQYCEDIEPSKENIKPLPQGRGRAALTNASAGASAGHASAHPTALQFEQEIRAYNGPDPLSVWCRYIKWTEEAFVSGGDRSHLTVLLERCCMAFKDDPTYRESKKYLRLWITFAHNCHEGVEDLFQFLRSKSIGQGHALFYQAWAHVRETKGDYQGAEDILESGLNAGAHPVDKLTQERELLRSRRRAHEVNSGPTATSRDALSQLERKADVRSHRKGIAPQPLPSNAGTATCGSDAPAVNVFVDENNNPVDRNRLCPPGPGTMGLARSETNKENVLAPATWNAPLRRGPPAKPAVPSAEPSIQVFVDEALEQPKVGRPSSNDNLQQRAHGATIFERIQTDPLRRVHEAQIQPPAVVDTTSEYDRRYNVDMLRDPVTGAPDALSFEEVRARDMATREKALRQQQQQQQRQQQLQKPVQHQDSDEPPMTVNYSQMLSLQGPGLKTPKLPAVDSPASANPRRLQFMMTPGAITADVPSIQTFLAKPAEKKSTLIVRRDALPPPSPTATMTVDTRNALHDVRSMFVEGCGADDEAGSDDPACPVGNTNEGDEQFEIYHDPTTTLPVGSLPDSSGAAVIDPDSPSEVSRRAIDPSKVKIPGVIDHSSVGAPDEIRDIDEDCTIELDDADLLVMSKIRNNIYEAQDLSTDKSLVLKIVRPTSVWESHIAARLAERLSPTSLTSLTPALRSYAFEDLALVVSELRDDLGTVQALLDRHKSRGTVCPEPIALLYSQQILAILQILANANILHRAIQPRHLVLGDECHTISLIDFCRAIDLSVYSSDTRFQSSTYPVAGATWRNEIDSIGAASTIHQILFGSDLDLTPARAGDFQPILRQIERALPESYAFDIWGAIFQSLLTEPFPSPALHHMVETHWQDVGTDVLKYALCDTNVLMHQETQ
>DRER_MAD_A
MAECDAEWEYSKENIQPLRQGRSVSALHQALCQQQEGNHTALNLKKQEFESELRLYDGDDPLDVWVRYIKWAKQTYPQGGKESNISVLLERAVMRFTAEQKYHNDVRYVELWIQFAESSSDPMDVFRYMQAQGIGTMQAVFYIAWSEEHEKRGNMKMADSVFQDGVKCGAEPSDKLHAFHRALQARVCRQMMTSMTEQHRNDDDEDDEEPQRASLAELKAKGKKKATVPINRTPPDIQHAKYLAGIADSSATLSDRVFDSSYCVIVTHVHEHRFACDFRHLSNSRLMIFDENKAESEPQEPRFEVWTAPPAARAKENQQKVEKWSNVKLPLKSRSGLSVAVPPPKPSFQPFVEEDDQPPAVTPCKINPAVNSVLSARKPSRLEQTPLKKLQEKQMQTLEDGESREQSMYCRDLLYSGATEFCFEELRAQRYLQTHTIHNLKTPHTSTHCLHTNTDK
>DRER_MAD_B
KLNLESLNNNTTAVSALLKLARIFNEKPSLRMAVRLEKSQGLKMDELSSHTWSALGIQVEAVAPFQKSQTQEGLRGQREDNLEIMYNKDQIYQGDVEFSIEELRAQRYYKAMREKASHLNKMKQDLQLQIEQAQRKLHQRSSTAAPQQRFPEDKREASSSIQRPTGSCESAADTVKSAPLVIYSEQEEGCAVSSSSSVSREDDMNQSGSDAKLQKTAKPFTIYDESTQTNKISSSVSREDEINQSGSDAKLQKTAKTFTIYDENSQTNKITSVSREDDMNQSGSDAKLQKTGTGKPFTMFEDNAQTSKTSSSTNRKSLKLPTLSLKAPKSKAELVTDKDASISRSEEAIINGHRNKTLCRSPNDTCEFARAAQLASSPFAGVDRQKTPETGLMENLSPADPESTKAANINETPEEKKLSPILEISQEWGGSTFCQDPTKRLNDAESSRSAERPETELENVSKWQDVCSLHVRSRIFDQSDVTSLPNFHRKAGLLPDTSDDLHLDGEQLFYCSKLGSVKDFSLYSSGTAAVLLKTDRSSVPWDFFIISQLRSRGCCDEQGCDVQISCHMFENGSVTLWRIPHGDTLQDLLCEPLARHDACLLVILLLELVRCFHSCRLLHGGLKPESLYFYHSGLTALDFSDSVDLHLQTDVTEAQDLPSAQQFIQQGLLAPSASPYQVDLISVAEITHRLLFNAPLQVKLVDSVWRLDEDSASQHGCPVEPLWREFFHMILNPEKSSELVLSDLINNVKNSL
>XTRO_MAD
MAQAGDEWELSKENVQPLRQGRVMSTLQEVLSQQESASHTAIQQQKQAFELELRFYSGDDPLDVWDRYIKWAEQAFPQGGKESNLCPLLERAVKIFHEEQRYYDDLRYLSICLKFANFCSEPLDLYSYLHSQRIGVSHALLYITWAEQFEARGNFKKADSIFQQGMQHKAEPLEKLEIHHRQFQARVSRQILQGISEGPEAEEPEVPEPQRSSLADLKSRGKNKVKAPINRVGDSIKPRPHGLSVQAAPTQQIPSRSRFAVFDENAASAAPELPSLTPQQWTAPPPARSKENEQKAGQWNSGRPSRNSHQAAAASEPPQTLPSFMPYVDESAQQQTVTPCKINPAVTSVLSSRKPGKEEDPLQRVQNNSQGKEEKVMYCKDKVYAGVEEFSLEEIRAEIYLAKIRKKREGPSRKQQTRSRLLLPPSPPAPAQLSKERSGLQDSIVLVLDDLQEIALRRQEMERQIQEMEKQLKGSCIESEEIVSDQVLLFICFLVVLSHNIALGLSPALSCDLPFTIFDESAEAAPSMTDQKRMAAPVRRPLAAVPKSIVKSQESQLTDTLDGIEPLNEEAIVCGSGKNKSLFPDPEDTCDFVRAAHLASTPFHRARDQSGECLQSDSLDLERLPLREKTPVCEESYRQELCIKKLSPILEASQEDTRTSVSSVSSISSTTSMFTSRPIPEKLELATQITGVYESEPTTEELPQAEELAELHRQLLESLPELLVSPEIQHEVGTMPDMKEQGEVVLGCETYGLKNEVILHPNSKLFMGAPVDWDMGDMKAFALKVDYQPLPWDFYVTMQLKERLGDLFETFFIEQTNCFLYQNGCISLYKDINRFSIQEILLDSEEHIKEVIVLVTYNLLSLVEKLHSVEIVHGDLRPETLLLDDKIFDLSSSLELEGLFKLVDFSHSVDLKLYPIMSSLRGFPIAQTESGQQFLSPQSSPYQVDLLGIADLVHLMIFRKPLQLHQENSVWMICKEVPRLRGGNLWNKFFTKILNAEGPSTRVLGELKGEMMGQFDSCFQDKLCNYFIQLEMRLNPL
>XTRO_BUB
MDLQSHAQMFEAHIQGYKGDDPLDLWERYVLWAEETLPPQEKQNIFCLLERLVRNFIGDKRYSNDERYLKYCIRFAETINEPAQYFEYLYNQGIGHQSAPLYVTWAQLLETQGDLQGASTLYQKAIHSHAKPKEILDQHFRAFQIRVSQANMQNHGALVEPLRNSQILNQMNSTSSNVDQLSLAKCESSAPSQIHTSQESACDVDRSGNKWVTISKSAVVPQPAKSVGVEVKQVPMYCKDKLVCSDSELSFEEFRANIYKKKCEQRKKMQQWEEEERKYKKVKEEASLQEQLLKQKMEQLSSLLNVQGRQDVLPQSTARQLPEVPQTITSNVSIASGLKISNLPEAETQASSVKDDPIILPSSHVACPSVPQMAPFGRNECSPAPEECMLPPMDQNSILCKAASNVPRAHIAEQSILSKQQSNLDRSTATVLEMSKQICPDTSTQGLRFQPGKKEAAAPGNLSGYLANTSHVTPNTSLGLVQATPSKVLPSPTVNTKEALGFIMDIFQTSTLPDNVEEEEETQDENDQEFEAFCRNDYKTNSNTVGFLGLQNVAPALPSAFCIFEDNVNKVNDLQSKPVEVKTLRERPVLRPPLKSNEEVKAAESLVDDCTVWAVRCNKTLAPSPNSTGDFALAARLASTPANKQTESTWQTVEDKENVIADSVVHTVFDFAEDKVIQVSKSRKLSPIQEQSPEHSKIHGPVQSPSCTILPAESPAAKFLSEDVEQTGQKLAACKLSDTLHQPVLGSLEDPWGITTQMLDAHEEEPTETIVNAPPELVIIENAWDDKLIDRLLSELPKSLSSHENYYQWHTMVPVLKPKMEVKLGSSSFYIDYLLGEGAFANVYQASLLGNQKVILKVQKPAKPWEFYIGTQIRERIKPELRHLFIGFQAAHLFDNGSVLVGDLYNYGSLLNAINLYKKLSEKVMPAPLVMYFAINILYMVEQLHDIGIIHGDIKPDNFAIGERFLENESCSLDFVSHGLALIDLGQSIDMTLFPKGTAFTGKCETSCFQCTEMLTKKPWNYQTDYFGVAGTVYCMMFGNYMKVKNEQGVWKPDGTFKRYQHGGVWMEFFHTLLNVPDCHSPSPLRALRKKLMSTFTLYTNKIKSFRNRLIILLLENKPSRK
>TRUB_MAD
MAEADVEWELSKENIQPLRRGRDISALHQALTHLQDGDSSAVNQQRQAFETEVRMYDGDDPLDVWDRYIKWTEQTFPQGGKESNLHTLLEQAVARFTNVEKYHNDLRYVEIWIKFAENCPEPLEIYRYMQVQGIGVRQTSFYIAWSEEYENQGNCREADLIYKKGLQACAEPHEKLLQFHKALQARVSRQVMMNLEQGDSDDEPKQTERVHLADLKYKGKKKAIKPINRTGSAIRNVAGGLQSHSASVQGNASQSRLVIFNENNAHTSCPPEPKLEAWPALPTIKAKENEQRPEKWCNVKVPLKSKIGHTVMAPPPSKPTFQPFVEESDEPPTMTPCKINPAVNKVLSLRKPCREETPLKRLQEQEAEPGKAQEQSMYCKELLLSGAVEFCFEELRAERYFKKVAEEVKGRKGHPEPSTSV
>MMUS_BUB
MDNLENVFRMFEAHMQSYTGNDPLGEWESFIKWVEENFPDNKEYLMTLLEHLMKEFLHKKNYHNDSRFINYCLKFAEYNSDRHQFFEFLYNQGIGTKSSYIYMSWAGHLEAQGELQHASAIFQTGIHNEAEPKELLQQQYRLFQARLTGIHLPAQATTSEPLHSAQILNQVMMTNSSPEKNSACVPRSQGSECSGVASSTCDEKSNIREQRVIMISKSECSVSSSVAPKPEAQQVMYCKEKLIRGDSEFSFEELRAQKYNQRKKHEQWVSEDRNYMKRKEANAFEEQLLKQKMDELHKKLHQVVELSHKDLPASENRPDVSLVCVGQNTCSQQELRGPSLSSISHQTSESSGEKPQEEPSVPLMVNAVNSTLLFPAANLPALPVPVSGQSLTDSRCVNQSVHEFMPQCGPETKEVCETNKVASINDFHTTPNTSLGMVQGTPCKVQPSPTVHTKEALGFIMDMFQAPTLPDISDDKDEWPSLDQNEDAFEAQFQKNAVSSGDWGVKKIMTLSSAFPIFEDGNKENYGLPQPKNKPLGARTFGERSLSKYSSRSNEMPHTDEFMDDSTVCGIRCNKTLAPSPKSIGDFTSAAQLSSTPFHKFPADLVQIPEDKENVVATQYTHMALDSCKENIVDLSKGRKLGPIQEKISASLPCPSQPATGGLFTQEAVFGLEAFKCTGIDHATVEDLSDANAGLQVECVQTLGNVNAPSFTVENPWDDELILKLLSGLSKPVTSYSNTFEWQSKLPAIKTKTEYQLGSLLVYVNHLLGEGAFAQVFEAIHGDVRNAKSEQKCILKVQRPANSWEFYIGMQLMERLKPEVHHMFIKFYSAHLFKNGSILVGELYSYGTLLNVINLYKNTSEKVMPQALVLTFAIRMLYMVEQVHSCEIIHGDIKPDNFILGHRFLEQADEDLATGLALIDLGQSIDMKLFPKGTVFTGKCETSGFQCPEMLSNKPWNYQIDYFGVAATIYCMLFGSYMKVKNEGGVWKPEGLFRRLPHLDMWEEFFHIMLNIPDCHNLPSLDFLRQNMKKLLEQQYSNKIKTLRNRLIVMLSEYKRSRK
>SPUR_MADBUB
MERDQDMKSIDEWELSKENVLPLKQGRKMTNLTAALQPQNFDRQQQLILQRQGFETELRTYTGDDPLDSWIRYIQWTEQNFPQGGKDSHLGVLMQKCLIQFKNDDLYKQDIRYVSIWLKMAQYDSESLEIFKFMQANQTGTKLTLFYEAWAWELEQVGNTKRADAIYKEGLANNAQPRERLERALIEFQSRVGRATVQQMQEGTMNPTSTASAEDQRATLGDLRARGKHQKVGTNRTGAAMRSSRGGLPTAPAPLQQRSNQISIFCDDGAQGAAAAQPSGQWQHLPSRSESQKENTSSAGQWAGQRLPQRNMPRMTFQEVSSYSRPDFAVHVDENADQITTPRKPLEMGFQVLSEKKHCKPTNALHHITKDNVKDNTRVMYCKHLIYGGAREMSFEELRGVKDRTKRKERDIQAKMEEAERLRVDMVRKHKEHDEMFAKMQEKLEQQRIQQEQYIELLVKQKVEAMASQQIQPPVVQPTPVVPQQPAQMAPAHPAPVVPQQPAQVAPPQAAQGVPFAQYASAQQGFQTQGSSSQATTRSHTSPLDSIADCTDVTKQRHRSNSGGDSTMTCTKQLMFDDLTGAAGNFNIFCDPSQGPPAKPAPRYPTVAAAAKPPIAPLSQSMAAPTPCNPSSTSAFSVHSVGAPPSKSSQQAEQDTITPNQSFATNTSSTIPHGAGLNDDKTPQSSMMSEKTPSSASFASLSRSRNGRLSNIRTPKGLTAPSPTINTKEALGVINAMLNCSLKSNQFDLDGDFQNQVTHQEKDFEMDFANAESNDVKPVSKGAVFEDSSAFKRVGGFGSQGIIPRRQPLTQRTDQPTEPPRQGVPPSSAFSSIPIYQDDMKPEIKEAGATKITIFEDEPVDNTKENSPPSDYRQVKEKREMAGVLQSSKSVPFMSLEDQEQEDAIGMDAMEVQPSTDPSQHRDLSHTMNVTLPRTGASSNYSFEVAARMASTPFNDASSLKLSFIPPMSTIKPREVEQDKEEEMVMPMQQGTVAADVACSKSEVVGASASRVIQASVNESFEKTEFAVDHSAGHLSPIMETSAENARSSASSSASTTNSHASASSLECHQPSYHNQEDREKDIAPSSQGFTIHMDEEPHAQYQPKTGSAASGFHIHVDNNESSAAAPEVPTSFRAKDNSCLHKDDLPDLEMSFIPDRTIQDAEQVEQDITTFGMGEEPLDYSDPFNAGLQNLLLAGLSKPLSMYKGIYQHDHMMPAIKTDLAVSFGDEIHVYSVMEKVGEGAFATIYLAACLDALDMTDLDRDFRRVALKVQHPPCPWEMYVIKELHARLSRLPSQIDVRPSIMTAECAHIYQDKSCMVTEYKSKGTLLDLINKVKAVNKKDLSEDWVLFFAIEILQTVEYMHRCKIIHGDIKPDNFLINTDNDENFTCSQEPSSLVKLIDFGRSIDMTLFPEGTVFTAKCKTSGFNCTEMQSDQPWTYQVDYYGIAGTVHCLMFGKYMKVFREGGIWKMTSKVPRCAKVDWKGFFHTLLNVPSCDPSDLPHLGDLRRQLEKHVNPSKKADIHFHMDVLLSD
>TRUB_BUB
MDINAWVECFEKRLSTYTGDDPLDQWDKFVDYLEQRIPEDDRREMSQVFDSLVQRFLTVERYSDDIRYVKYCIKCASFYQDPTALYTHVYSKGVGHRTAALYVTWAQHFEHRGMYEEADAVYQKAVKNQAQPAETVLNEYRQFQTRTKPKTSISESRNPLQNSHVTNQLMSHQEQHNKASGDCSFKHPTIETIVTVSRSETSGTINSSQSSNVQFVSEYLKDELLCEGSELCFEEVRAAKYFRKLEEQQDDQTVDVLFAEEQFMRVEEENFMSMRDALGTIKQALGGVKSHMGQTAVVETSAAMNINPTQHSTGPPQLSSRRSSRRSLGLRLLTEPTFIHEALAVVPDQYQEERKAAAAEQMAPSLRGVSSTEKVLLQEDPEINTAAAQDVACLPEPDDRLNMSQGGTGNLSHITPNTSLGFVQATPSRVLPSPTVNTREALDVIMDMFQAPTLLEDPFNKTSAFPSSEVEAEPAPLKHGGDSYFTKPRAAASFTIFQDEQDKENISAAAPHPSLSKSKPIKALAEIRQVKKSNETPPELMPDESTMWGARYNSLNSLAACPNSTTDFAMLAQCVSTPFAFKTPHSSNFFQDEENSGGGDGDDDEFMRRQPKKLSPIMEQSPAEETAISHMALPSDRLGTIVGEGLASAQLCSTSSTTLVQAPPPGVLSFRDQTISTRTTLDTDQEQPPKSKSPFSIKREPFKILEDLDEPAQNPVGDVPMSPEGTLKPDWLSIGSPEVPPETDLDAFLSPCRPKRADVPMTPEPPLCTAVPMSPATAPQSDGGRCLDVSMNSPTPARAAGPPLVSDPWDNDLISDLLSALTPPLPSHPHYITWSCNMPAISPRMTITMGKASLRVDCILGEGAFATVYQATNPATLEKVVLKVQKPANPWEFYINTQLDARLQPHTRHLFSNIRSAHLFNNGSVLLAQLHNYGTLLNAVNIYKTLSEKLMPQPLVMYLATCILTMVEQLHAIHIIHADIKPDNFLLGERFLENRCFEPENLDHGLVLIDLGQSIDLDLFPEGTAFTAKCLTSGFQCTEMLSGKPWNYQSDYFGVAGTVHCMLFGTYMQVTNDGGVWKTNGVFRRIPHSDLWQEFFHVLLNVPDCSGLPSLRGLRGKLTSVLQQDYSNKLGTLKSRLVVQLLERRKAAAK
>DRER_BUB
MDINSYFQAFELSVRSYAGDDPLDPWDKFVHFLESRMSAEEKKGLSVVLERLVQSFLQDERYHNDVRYVTHCITCANLYSDPMEVYSYLHSRGVGTQTAALYIDWAQQCEKKGQMVQAEMVYNRALMNKAQPQDTVQEQYRFFQERTSASTPAAPSDHVRHPLQNSRMVNQNTRPRDNVQPQCKEPEAACPAPRMVSVISRSENNPVRPAGYTAPETVSMYCVKELQCEGSELSFEELRARRYFDKCRQQEEQRRLAEEQQRLWEEEEEVRKLKQLLDDLERNMSLKPAEQTDPVTPAVMEQQGLAFQQADPPVTSYSPAEPFLTAALDSRPERESVLEQPDRPSEIQSSVPQSRQEDVCVQGEADTSYGGFNHSHVTPNTSLGFVQATPSRVLPSPTVNTREALGVIMDMFQAPTLLQESMFNSSVQPEDSFEKSCRISSAPSCVKAASATPFMIYQDRDQSQSAGSDQAGNKPAVTRALMEIPVSKANETPVSTEFITDESTMWGARNVSVGPCPNHTRDFSLSAHLVSTPLHPHAPHSWDAEQSQEENAVVRGVSAAEETPYLRQPTKLSPIMEQSPAEEKPAECSMQAQGTIVGEGVSLAQQSQGLSLAQSSCSSRHPLAALSFPDHTALRAQDESLRNSSRPAWSIYQSPEKEPSLLDTAKDEDLLPTTSFHRHSSGMKPLETPDIPDMSPRAAPGLNWFQMDSSTHAAEPDLDVMMSPPPVPGAWNIYQSPEKPPKTDFLWAMSPKPIAEHALHMEEVDVLLPERSFLQREPGVEALQVLHESLLMSPKRTPAAAQEEHWSPRADWSHTASPQRPVEQHLNVMTSPPQGARTPRAPMSPMDTSRAVCVPLVPDPWDEELIVSLLSNLQPPLSSQPNLTVWSCHLPSITPKMTVQIAGESLRVDFVLGQGAFATVYQATNLMTTQKLFLKVQKPANPWEFYIDCQLNKRLQPSERHLYNSIHSAHLFNNGSVLVGQLHNCGTLLNAINLYKRRSEKLMPQPLVLYFSVCILKMVELLHAAHIIHADIKPDNFLLGERFLENDCFDQENLQHGLALIDLGQSIDMTLFPEGTAFTAKCMTSGFQCVEMLSGRPWTYQTDYFGIAGTVYCMLFGTYMEVKQEGDVWRTNGVFKRNVHADLWQDFFHTLLNVSDCSAPPCLSVLRQRLHAVLQQNYNSKLRSLKNRLVVQILEEARSTRR
>HSAP_MAD
MAAVKKEGGALSEAMSLEGDEWELSKENVQPLRQGRIMSTLQGALAQESACNNTLQQQKRAFEYEIRFYTGNDPLDVWDRWVFLFHKDNRNINRYISWTEQNYPQGGKESNMSTLLERAVEALQGEKRYYSDPRFLNLWLKLGRLCNEPLDMYSYLHNQGIGVSLAQFYISWAEEYEARENFRKADAIFQEGIQQKAEPLERLQSQHRQFQARVSRQTLLALEKEEEEEVFESSVPQRSTLAELKSKGKKTARAPIIRVGGALKAPSQNRGLQNPFPQQMQNNSRITVFDENADEASTAELSKPTVQPWIAPPMPRAKENELQAGPWNTGRSLEHRPRGNTASLIAVPAVLPSFTPYVEETARQPVMTPCKIEPSINHILSTRKPGKEEGDPLQRVQSHQQASEEKKEKMMYCKEKIYAGVGEFSFEEIRAEVFRKKLKEQREAELLTSAEKRAEMQKQIEEMEKKLKEIQTTQQERTGDQQEETMPTKETTKLQIASESQKIPGMTLSSSVCQVNCCARETSLAENIWQEQPHSKGPSVPFSIFDEFLLSEKKNKSPPADPPRVLAQRRPLAVLKTSESITSNEDVSPDVCDEFTGIEPLSEDAIITGFRNVTICPNPEDTCDFARAARFVSTPFHEIMSLKDLPSDPERLLPEEDLDVKTSEDQQTACGTIYSQTLSIKKLSPIIEDSREATHSSGFSGSSASVASTSSIKCLQIPEKLELTNETSENPTQSPWCSQYRRQLLKSLPELSASAELCIEDRPMPKLEIEKEIELGNEDYCIKREYLICEDYKLFWVAPRNSAELTVIKVSSQPVPWDFYINLKLKERLNEDFDHFCSCYQYQDGCIVWHQYINCFTLQDLLQHSEYITHEITVLIIYNLLTIVEMLHKAEIVHGDLSPRCLILRNRIHDPYDCNKNNQALKIVDFSYSVDLRVQLDVFTLSGFRTVQILEGQKILANCSSPYQVDLFGIADLAHLLLFKEHLQVFWDGSFWKLSQNISELKDGELWNKFFVRILNANDEATVSVLGELAAEMNGVFDTTFQSHLNKALWKVGKLTSPGALLFQ
>HSAP_BUB
MDTPENVLQMLEAHMQSYKGNDPLGEWERYIQWVEENFPENKEYLITLLEHLMKEFLDKKKYHNDPRFISYCLKFAEYNSDLHQFFEFLYNHGIGTLSSPLYIAWAGHLEAQGELQHASAVLQRGIQNQAEPREFLQQQYRLFQTRLTETHLPAQARTSEPLHNVQVLNQMITSKSNPGNNMACISKNQGSELSGVISSACDKESNMERRVITISKSEYSVHSSLASKVDVEQVVMYCKEKLIRGESEFSFEELRAQKYNQRRKHEQWVNEDRHYMKRKEANAFEEQLLKQKMDELHKKLHQVVETSHEDLPASQERSEVNPARMGPSVGSQQELRAPCLPVTYQQTPVNMEKNPREAPPVVPPLANAISAALVSPATSQSIAPPVPLKAQTVTDSMFAVASKDAGCVNKSTHEFKPQSGAEIKEGCETHKVANTSSFHTTPNTSLGMVQATPSKVQPSPTVHTKEALGFIMNMFQAPTLPDISDDKDEWQSLDQNEDAFEAQFQKNVRSSGAWGVNKIISSLSSAFHVFEDGNKENYGLPQPKNKPTGARTFGERSVSRLPSKPKEEVPHAEEFLDDSTVWGIRCNKTLAPSPKSPGDFTSAAQLASTPFHKLPVESVHILEDKENVVAKQCTQATLDSCEENMVVPSRDGKFSPIQEKSPKQALSSHMYSASLLRLSQPAAGGVLTCEAELGVEACRLTDTDAAIAEDPPDAIAGLQAEWMQMSSLGTVDAPNFIVGNPWDDKLIFKLLSGLSKPVSSYPNTFEWQCKLPAIKPKTEFQLGSKLVYVHHLLGEGAFAQVYEATQGDLNDAKNKQKFVLKVQKPANPWEFYIGTQLMERLKPSMQHMFMKFYSAHLFQNGSVLVGELYSYGTLLNAINLYKNTPEKVMPQGLVISFAMRMLYMIEQVHDCEIIHGDIKPDNFILGNGFLEQDDEDDLSAGLALIDLGQSIDMKLFPKGTIFTAKCETSGFQCVEMLSNKPWNYQIDYFGVAATVYCMLFGTYMKVKNEGGECKPEGLFRRLPHLDMWNEFFHVMLNIPDCHHLPSLDLLRQKLKKVFQQHYTNKIRALRNRLIVLLLECKRSRK
>CINT_MADBUB
MSNEITWEVCKENVQPLRHGRNVSYLNASLQTSDEISHSLMKQKKMLEEEILTDGNLHDPIDPWDRNDPRYVNAWLTMSQIHDDAPTTFAYMKSKSIGINCASFYIMWAEELEKSGNIKKAHSIYELGEENDAEPTELLSKMRKHARSQKVLRRTNINVTGRKYDSPLLNALVAPLFAWSENGSRYKEHRCSVSYTSLRVATCVTCGYLFFCMTDFRTLLELRFINRQRQALGSLDGRGKHKVLGTTRIGNTTAGVVRSQPRTSFKENRSSTKFKIFSEDENNEQHCVGNFASMPNNQINSKENTTAPSVWKGAEVQLNRNKTTTAISSSNKPFTICQDVDVPSQEQATPLASRKLSKSVEVILTERKWKKHEESDFHRAIREQHGDADHNVVRMYPVEKVYSAVGEFQPEEILAACWLKKQREEEEQKRLQRQLEEQRKQIVESERREIEAQRAYDDKVNQLKHREQQLRNLLQLFKDKEMQIEDKVEMVKEEQEMTIALHKVCSQLQHMQQKNNIVEVATSSQAIQGGKSLLEDEVMECKPSSPTVCTKEAMGEIFGMFQKPLNTDVNVTKHEPSMMQQSQFSIYCDAEMKDKTPVKFDIYEDASDNSENIPTPEYKQAPKREGLSGILQPAVGFKLEEDDFDDDGKDEDERLFDDVYPLCDDNQSLYLDDRTVARAPMEKTTKNTEFPESSFLNTLSHNPPSLQSTMHVTNEIGDDFNNPHFSAESTTRWGGGATTATTTEEGVVKLSPILEATNEYEKSMSTKYQSGLVSLIPSMHRTNVSTAATEKFKFGAIGLEDDITIPEQSRLVDSDVIDESQAIDYDFKDLCDELMSTSLCKTTIDLMPDGIGDLSKPSLGLNIIPDPWNDQLLQGLIPSTLEGVIVASESKVFRKGSDVRIGNETYHLVKEIGKGAFAKAYKATMVSGDEVAVKVQSPAYKWEIHMLQEVRRRLEAKGHDVCKDYMTIMTAAVFQNSSCVVTQYLPSGTLLDFLNTNKNNTVDRENIALQIFHLVHSLHAIGVIHGDVKPDNILIANVSNRGPAPTLRLIDFGRAIDLSSLPPNTAFTDNCGTSGFVCSQMKTNQPWNYHIDFNGVAGTLHVLLHSAYMKTMLNNKQEWVTTKKLPRWCDEKWSSAFHDLLNFPTPTNDWCPSLQDSPLPHLIQLFDA
>BFLO_MADBUB
MDPMENSWELSKENVQPLRQGRKIANLTAALQPVNGQDGGLTRVQQEKQYELNSFSRRGCYFASIATLPGLRSTVTTNNSFIFEKAKTAFEAELRMYSGDDPFSVWDRYIKWTEQNFPKGGKDGSLSTLLERCLLFFKDDKRYSNDHRYLQAWIKFAGMTNQPVDIYNFLHDQAIGAQVSLFWEAWAWELEQEGDTKKADAVYMEGIQKQAQPVELLVRKQKEFQARVARATLEGGVPQQSAGTSGTEAQRVTLGGLRGHGKKHQAPINRTGAATKGTSLVQNNSVITSHFYLFLTVYSTGLGVKPCAPPQVGQAFSVFSEDNPQDQVIPAPTGEWTNPPLPRVTSRENTHKPGKWTEAKVSQRAVPAVPFAAVSMNANSEFSIHVEEGAAQAQPARKPEKTSNPLKNMYLPPFEDEPNKIPQYCKKFVYTGLEEFQFEELRGARHLQIERKMKMEEDMRRQEEQRREMEVQLAQQRQQLQEMQQTFQQEQLALQEERRQMMEQYRQQMLRDRAEMERMLVERMRDTTLEPGADPDTEPEDSHTAQENSHASTAGLTESHREHTVTTHLNFEESLASGLQPSVVTAMAETVDYNSDVEMEQEPTPVNTAPQADTADPRSGLLPDTSATPASTTAIVTSREPSFVKTPNSSTCGGPTPSTTPGRRPITDPSPTINTKAAMKELGEFFCDDIGFGAVGGSDGFEDIFATGTTALVDNSKTVSESRDAGIPPWLRGSTSGGTASAGGLGFSAPQGQTGGLGGFTIFDESKETVKVDRMDVDAHGISEDQENNPPGGYQTGAKRHGLGVLQPSQGIPVEETKEVDDLDGIVPFEDDSPDMTFASAGNQSSFCTMARLASTPFNSTGPDLPELPASSIRPVYNSTRKALGMLEISTTEDLAAAGGSGAGRALVEETFDTTVGNRPAAALSPIMENSSEEKSQVSSDQGSTNSAPSLSVATQSTSCAEPTTESEAAVVSDPPAPVEDEVFVEDVNPFDPEVVSSLLTKVRSSLTSHQTYQEEEGHMPQIRPGVAINLGTDLYHIDKLVGSGAFAKIYQASLLDADDLTDLEGERKVTLKVQQPGCPWEFYINSQVHERVSRLQDPMDIRPSLMSIDAMHVFSDGSVLVNEQHSCGSLLDIINMYRTAGKKMSEVMVVFYTLEILYIVEQLHRCHIIHADLKPDNFLIREGFDDKPECLFSGQLRGLKLIDFGISLDMELFPPNTTFRARTNTSAFQCIEMQTGKPWSYQADLYAIISTVHCMLFGEYMKVYYEGGRWKITQAPRRLNSRSHLEEIFRRIPELPQLRGAAQPDLLDLRVSAVLGGQEEIIRQGKVGTVCHVL
>LAMPREY_MADBUB
LWLFRRAGGLASAMTSDLGEDGNGWELSKENVRLLPGGRSAAAINDAFLKQEATDGAEQLRRQKIAFETEIRLYSGEDPLDVWDRYVNWTVQMFPQEGKGSCLSELLEQVIDRFKDEAIYHNDMRFVGHCLKFASSLLEPIDLYNYMYSVGIGKNLARFYISWATEYEMQENYKQASNVITNGIQQNAQPLDKLHCYQRQLDSCLARRIITQMSEAQNEPEETTSQDEQRMAFTALKVVGKKAKAPVIRVGSTISGPPGIISMQSKSSGHQQQCKQMVIPLDESVFVLPQDILDEQPWLAPPTRTAQENDLKPKPWNKIRFSFHHQYKKNPSGGLHNDAPSRPSFVPYVDEPCANPDPSIPTPRKLHPLTNNVLSARKPAKSEGFLERIQNHVDTNDKTKVMYCKDKLDAGLQEFSMEELRAERYKQKICQKQMIHQNEIKAKVCVPVEKMEDSLQMERLQLHNEREKCGMLLEEVVKTLNEMKNMQVWPPVACLPVYSQGICTQDEVLCQQEPPLPLRKNIQEMPRKQNPVVVPSLQERYFLSSVGATSPPVDMERIWLLFAGCFQAHTAHNRSSDLFSQPDITCTQEDLDGFDPMMWNHTTDAMAPPNQTLGWIPENTRQFAQLAPLMSTPFSVCQDTHDDADENSETLLQSSDVPPEVFLSPLQLCFAEYPSLFFSHLCSPIVEISNETARSSSSSSCASITSLKTTPDTDSIGPQANHTGGCIVERPWNPCLIESLLSQLKTPLESLPNFFCSNECIPKINLTSKLQLGPTMYHVQSLVGDGAFAKVYCAVASKPDGFDEKVALKVQMPAHPWEFYMCTQLKARLSPVNLALFINVNSEHIYQNGSILVGELHTCGSLLDVANWLHQQTAKISHQALLLYMATTMLYVVEQLHMAGIIHTDIKPDNFVLTNRCVYALDCCMNRFQLVLIDFGQSIDLSLFPSGTVFKGSSETSAFQCIEMLTDQPWKFQPDYFGIASTMHCLIFGKYMEVYKDGDLWKMKSTLKRWHFPVWNHFFFTLLNARDCHSTDILADLRAHMLQFMKNDERTFQSHLMLLWPQYKITSSAVLARHLFQ
>MMUS_MAD
MAEASEAMCLEGAEWELSKENIQPLRHGRVMSTLQGALAKQESAGHTALQQQKRAFESEIRFYSGDDPLDVWDRYINWTEQNYPQGGKESNMSALVERAIEALQGETRYYNDPRFLSLWIKLGHLCNEPLDMYSYLQSQGIGVSLAQFYISWAEEYEARENFKKADIIFQEGIERKAEPLDRLQSQHRQFQSRVSRQAFLALGNEEEEALEPSEPQRSSLAELKSRGKKMARAPISRVGGALKAPGQSRGFLNAVPQPVHGNRRITVFDENADTASRTELSKPVAQPWMAPPVPRAKENELQPGPWSTDRPAGRRPHDNPASVTSIPSVLPSFTPYVEESAQQTVMTPCKIEPSINHVLSTRKPGREEGDPLQRVQSHQQGCEEKKEKMMYCKEKIYAGVGEFSFEEIRAEVFRKKLKERREAELLTSAKKREEMQKQIEEMERRLKAMQAVQQEGAGGQQEEKMPTEDPARLQIASGPQEMSGVPLSCSICPLSSNPREISPAENILQEQPDSKGSSMPFSIFDESLSDKKDKSPATGGPQVLNAQRRPLSVLKTTEVGTTNEDVSPDICDELTELEPLSEDAIITGFRNVTLCPNPEDTCDFARAARLASTPFHEILSSKGIAADPEGLLQEEDLDGKAAEAHHTVHHQALIIKKLSPIIEESREATHSSGFSRSSSSAPSTSSIKGFQLLEKLELTNDGAEDAIQSPWCSQYRLQLLKSLLELSAFAEFSVEDRPMPVLEIGKEIELGPEDYVIKQEHLTCDDYRLFWVAPRSSAELTMIKASSQPIPWDFYINLKLKERLNEDYDQLCSCCQYQDGHVVWYQYINCSTLQNLLQHSEFVTHEIIVLIIYNLLTIVEKLHRAEIVHGDLSPRSLILRNRIHDPYDYVNKDDHAVRIMDFSYSVDLRVQLDAFAYSGFRTAQILEGQKILANCSSPYHVDLLGIADLAHLLLFKEHLHVFWDGLLWKLSQSTSELKDSELWNKFFVRILNASDKSTVSVLGELAAEMGGAFDATFHSHLNRALWKLGKTISPEALLTQQDKQPGGSQSPA
>LOCU_MAD
MAEESPEWELCKENIQPLKQGRSMSALLQALASQEGGHSAAIEQEKQAFESEIRFYEGDDPLDVWERYIKWTQQMYPQGGKASNFSTLLERAVMRFKDEKKYFNDVRYVNLWIKFAGICDEPLDLYSYMHAQGIGIMTAVFYISWSEEYEKHGNLKRAEAVYQDGLRCRAEPFDKLQYHHKNFNSRVIHKVVADMANGEEEAESPEPSQPQRASLADLKPRGHKKAIVPVERIGAAASYRGGGLNLQAPTLKSVQQNHRLTVFDENQAGIVESSNFKPEPWLAPPEARAKENDPKPEKWNGVKKKSVSSYSTEVPPCKPNFQPFVEESDQLPAVTPCKIDPSVNNVLSARKPAKEETPLQRLQVQQPGDGEKKEQSTYCKELLYSGATEFCFEELRAERYRIKKAKEMEEEVAKLARRKEELRREIEEKERLLQEASVNSLSCFPKQVPPDHLQVPEIKFDSVSLDQSRAPVDSLEGSNTKFTIYDESALGAYPPPKDQCIPSPVDLLDDVFTSPSVKDDLQFEAMFLKSCNDGSRLENVPVNKPLSEFLPFTILEEKPISESLQKPAPVNASKPTVRKPLAAILKPLGNPPPKEAADDCDELEGIEPLNEEAIVDSYRNKTLCPVPDDTCDFLRAAHLASTPFSGGLGQRTSSGSENTLSKDLSNVNSETPKSVITAVKDPAFEEPLMVNKLSPIPEASLEDTRSTASSASSTSSSIGGQSGMKDMSLPRKWELSQSLCVNTVTEQEDRPQTAGTVMENPVGLHVRKQLLEKFTMGSIPNLHMELGSLPQLEEYCVLPLGDDTYEIKREMVCHENYKMFSGSSCLDNDDDKVIIVKVDFHPVPWDFYINMQLKKRLGADFPRYFNDLCSCYMYEEGCVTLNEGVYSRTLLDVLETATLCTNVAAFLTVNLLELIEQMHSCHLVHGNVRPDTLLLESSFLAEGGTPLKVVDFTHSLDLDLQPEVTSVRGLQNAQPFLKQGLLSETSSPYQLDLLGIADTVHMMLEGKNMQVIKENSEWKLVKESDVSSGKENVNVNRGIWQDFFRKILNPGSKPTVSILSELRQEMCKENFLKDIEKELAFLI
>LOCU_BUB
MDIGASLQQFEASVRSYTGDDPLELWMRYISHLDDTAPSEERTISHVLNRLVENFFHDKRYHDDIRYVKSCIRCSRFYKDPLQLLHYLYDHGIGTKAAHLYTSWASELERQGQLKQADTLLQRAVEMKAEPAQLLQDYYGKFQARVLQRRTEAQGGPRPLQNLQLVNQMEQPRLPKGLAACSQSQAAFPVDKTEHIISKSENTALDQRNRGAGKSVQECAMYCKNDLVCGDSELSFEELRARRYFYKCKLQEEKRQLGNLHYLIFFDWDKGNKEKSLLTSLESNLAVSGIKPSDGITPLCLKLRAPLFGQCAPPSPETTAPPCPCPAAPSLPRELGTAFSAQTPWAPGTPPACRMRTVAVRVERTVSLGGNGTVPHVTPNTSLGLIQATPSRVQPSPTVHTKEALDVIMDMFQAPALSLTDDGLHDKTDESFEAFCRNTSDYRAQQVLPPNVAPAAAPFSVFQEDSDQENKCVAQKLDKTNSAAGLREHPGLKTVPSTQNGAAPVAESAMEDYTVWAARCNNTLAACPNTTRDFALSAQIASTPFHSRASLPWDTQDTQGNPLHTGLDASEENLYQLHKTRKLRYFRSRHQLVIEGSVYIYIARESGACVVLKDKWLRGGWAGGLLPALPHSHTSKTVCDDSTCIAAGNCLLLHASVLSENWPLCLTGKTSLQNVSKFFSTEAGMFSVVTILRSTVSDEAPINVHHVMLKYSTSNSYLMYTPSHPHDKLSSRDKVYILFCSPITEQSPSTEEDLPSQCAAGSRRRSVNASSGITAEGPEDRHSKLVSSLSEHKQLALQPAVPQEGENQLSHPPSGDPVSNPPKNNVNTKSSCTAHVVPDPWDETLIKRLLSDLPTPLHTSSNFFTWKRNTPSISPKMTVTVGDAPYQIDCVLGEGAFATVYQVSGLSKAKKLVFKVLKSTSPWEFYIDRQLNERLQPSVRHLYNSLCSAHIFQNGSILMGELYSCGTLLNAVNLYRNLSEKVMPQPLVIYLSICILHMVEQLHSIGMIHADIKPDNFMLGERFLENECFDPENLEHGLSLIDFGQSIDMTLFKEGTVFKAKCMTSGFQCVEMLMGRPWTYQTDYFGIAGTVYCMIFGTYMKVKNENGVWKPNTVFKRNPHSEMWTEFFHTLLNVPDCNSLPSLKSLRDKLTAVFLQNYSTKIRALRTRLIVLLLESKRSRK
>FALB_MAD
MSQEGSHEWELSKENVQPLRQGRVMSSLQEALAQQDSSSHTAVQLKKQEFEAEVRFYSGDDPLDVWERYIKWTEQAFPGGGKDGNLAAVLERAVRALHGQQQYYKDPRYLNLWLKFGDCCNEPLDLYSYLHSQEIGTTLALLYITWAEALEARGSFRKADLIFQEGLQRKAEPLDKLQAHHKQFQARVSRQTLRALEESPDGDNMGLLEIAEPQRSSLADLKGRGKKKVKAPISRVGDAVKAMNPNRSCQPQASLQLPNTPGFAVFDENSVSGPEIPTLTAQSWPAPPVPRAKENELSAGPWNSGRRPRSTVSSAMEVPHPLPSFTPYVDEAAQPQMMTPCKIEPSINRVLSTRKPEEREDPLQRVQHQQQDAQAKKEMVMYCKEKVYAGVDEFSFEEIRAEIYRKKAKKKEEDEIQAIERKKEEIQRKIEELEKKLKKKDDKQQQPHEQAAEVMGASTPLGMQGFAFPSATEYGEKRPQSRSEFQIYEDTQPHKPSCSETVKFCSIFHKSLMFSLDWRNGVMRANLQKNDVGLLPAPAAAPFFSIFDESSTLTNQNISCSADRSRKSARRPLTVLKPVDSLSAKESTAAAACDELNGIERLTEDAIVTGSYKNKTLCANPEDTCDFNRAAHLASTPFHGVVAQGVLAPPFSQSELKGDTPESKSAPLNQETVVCEGAYTEPLSVKKLSPIMEASLEDTRSSGSSVSGGSLSSVIQMSAIKYLQISEKLELAQSLPAEVVADSGENDDAAQFLWSPEQRKKLLGSVLSSLVASPDFHLETGALPHMEVEKDVELGNETYCIKMEYWNNEEYKMFFTIPTGCIFQWDQKGFAIKVYSQPVPWDFYIILELQKRLNSDFDQSFSENCSCYLYQDGCAIVHKDINCFTLRDILRDRNFITKEIIFLVVHDLLLLVEKLHKAEIVHGDLRPEVLFLGDRICDAFSNEEVPNALKMVDFSHSLDLRLMPRVSLPYNFPTAQTPHGQQLLAQSSLPYQVDLVGIADIVHLMLFGDHIQVCQENSIWKISQNLSKTSDSDFWSKLFERILNADGKSTVPLLRELREEINEMFDNSFKERLLLTLAAVGETFLLVNSQ
>FALB_BUB
RYLQWAERCLPAQEKQSRWPGLLEELVKVFVGEQRYHRDPRFVSYCVKLAEFISSPCQYFEYLHGQGIGATTSDFYLAWAQLLLKEGNLQGAGAVLQKGLLNQAQPRESLQQLHRSLQSCDPQNPPLQDAPVVKPLQTSNAANLLAPPKGVSSPNPCKNQGLDAADSQCCAAGKEVNYVTYISKSEVVPKAPPGAAGWEQVPMYDKNLLLCQGSELSFEELRARRYCRKDELLRRQQALEEEKKDSMRKKESAVLELQALQQKLEQLTQLSRSLEETRLEAAAEPSQRVVKDFSSLKVPPAVRPSTSHIPEDWLAPAPGLDVPQHRALVPEQPQLQAPAAPTPRLQPAKALGDHTPAASPWGAPGGKDPAGAQPGLGELQNSLLPPPFSAAPAQERARPNPALPRSTGELSPRKGSTGLTPAVDVKEAPRVGNSSFACGNASQATPNTSLGGAMGTTTPFKVQPSPTVHTKEALGVLMDMFQTPFLPEPSPMEDSEEQFEAFCRKSEPGGCLKTNIAVPATPAFAIFEDEEEKENGRIPQQRNKPEEPRTFGEHPLTVCAAEEETGSTEFLRDDYTVWNGPCSNKALAPSPDNTRDFARAAQLMSTPFNHLAAPSQPPLEHRACKENLPQMDLEFSGELHKQPKPKNLRYAAPIILKQGTGIQGIAAAASQCLHEQTAQSRTGHPSSLGVDRTAQERLCGAGQDRTAWTGRPAVLVENPWDKELISKFLSELPKPLCTCANYFEWKSPLPFIRLKAELSLGPSSFHVDCLVGEGAFAQVYQASILDASNPRNNQKVIFKVQKPANPWEFYIATQLLERLSPSVRHLYIHFYSAHFFPNGSILVGELHNYGTLLNAINIYKKLPEKVMPQALVIYFAVKILHMVEELHNCKIIHGDIKPDNFILGERRFLENDTCDIDGLCHGLTLIDLGQSIDMKLFPEGTAFTARCETSGFQCVEMLTNKPWNYQTDYFGIAATVYCMLFGTYMRLKDDNGLWKPEGTFRRLANAELWKEFFESLLNIPSCQQLPSLGALRQKLRDLFCRSYTKEIRFLRNRLVVLLIEHKRSRK
>CMIL_BUB
MDCEEMWRSFEAEIQNYTGDDPLDMWDRFLQWAEQVIPPAEKDVLVSMSERLVKNFMNTEKYFNDPRYISYWLKLVNHSTDSFDFYNYMYTRGIGTQSAAFYLAWAHGFETQGSFQAADGIFRKGIENSAKPVDMFLHHYRNFCVRASQNLLSAQADDPMKSPHSSSVNQSRMAENIQNGFQHEPLANSQFVNQGRSTFIPSDLSGGHVGSKPQLVQDNVPNGFTSKSFTLVPNAASSTISNSSHLPHQVDDHSKTPAAPTDLQQAIMYQKNFLFSGEKELCFEENRAKAHIARHQQNQGQKKKQEWKELFVGAKTREVRTLEERLKEQKMQLQLIQEMEQLHCEESFQRASQVSRNATQEISASPPSMMTNGVPLPPAESDWTGNAEVSSLGACAAPILTTSLIRDPLQQSQYTATSTWHDQPQHSFSSTSITVETLPEQTPTGATGYSMRQEHMNRSVYGTKIIPLTGLREGNISGLFVNRSHTPNSSFGLVQATPSKVLPSPTVCTKEALDVIMDMFQAPVIPEQPQEDGEVEAFSQDQMEVQDRDFELFCKKDGNDQSIGILGMNFAPPSTVPFSIFEDDICNDKNGSQKDLVCKLEESKSLGEMPSKNVMSNEPKEVLLLAGSDDQTFWAVHDNKTLPLNSNATQDFAFATHLASTPFHGVQKQPKQDLEDYTRENAVPDADGYPIFVSSLENSIQLFQTRQTSPVEDPGPEPINISSSAVIASADPSPNWLGNNEPPICEKVHLTERQLESCSLTIPEEEYLKPEQSFCCLQDMYNSDLDGESDGMQAETVADTIIVNPWDKDIIAEHLANLPKPVNSYSSCFNWDKNLPTIRPKVSLTLGDKVFHVDYLLGQGAFAHVYQATLLNMNNLSDVRNQQKVMLKVQKPSSQWEFYINTQINARLQRKVHHLYTNIDSGHFFNNGSILVGELYNYGTLLNTVNIYKTQSDKVLPQPLVIYFAIHILYIVEQLHNIGIIHGDIKPDNFILGERFLDSGAASVVDSLSQGLVLIDYGQSIDMKLFPKDAVFMANCKTSGFQCIEMMSEKPWTYQTDYFGIAATIHCMLFGTYMKLKKEQGIWKVNTTFKRSHHTEMWNNFFNTLLYVPSCQALPSLRTLREELVSLFQEQYRNKLRSLRNRLMVLLIENKRSQK
>CMIL_MAD
MAEAEWELSKENVQPLKQGRVVSTLQGLLTHDGPSHMSIQEQKQAFEAEIRFYSGDDPLDVWDRYIKWKEQMFPNGGSDSNLTALLKRALEVFIKDQRYYNDFRYVSHWLKFVDCCVEPLEIFNFLKSTGIGVSYAAVYIAWAERYELLGNNKKADAVLQEGIQLKAEPLEKLLHHHRHFQARVAKQVMLDINEGVDKDSFPDTELQRTTLGELKGHGRKKIITPVSRVGSSMSSQKQGLQLHVPPPQQQGCSFKVFSEDGLSNPSRDQRMPAPQPQAALPSSTAKENELEPGPWNTARVHQHPSVPSVPYSQLLSASKPNFQLFVDESAQPATVTTRTIEPWFTPVLSSRKPSEAVNPFIRLQAQDCEEEQKQKSMYLKEKVNAGLCEFSFEELRAEEFKKKYKRSTQEQEQKLCELKQQSEEMERLIQMAQRRLENQQASLNPQSQPAEREITNPTSMLGACNQSIHTDQNVSSHVAFPERCQSHIQNIPSHQPSYSGFTSNPLVPESELSQVKVEEMQRNEGFNDQALKVKSSHPSNFTPNCRTSTIMGANCIKNYQPTTSGDQHTQSGNPSLQLVQPSPTLYTKEAMDAINDMFQVSVTGSRAENESQLQSLFTIPCAHNDKDLEFEARFMNSGKGEDQCKSTSVLLPSSFGLGSVPFTIFDESEESENKSSMKQLQTGVRRPLSGVLSSHRIIPVETSVAQCVDLDGIEPLNEDLIVSSDLPNKTLGPYPENTCDFARAAHLASTPFHCNRLNEDQESAVKWDSINASKSAFSSLSPLKESLFDQPLHLKKLSPIQEASDEDGQSSAATTSSAVSSSSSMGGLSTMRDLNLCEKLDLGQSTSCENFHMNATSDDPWSKEVQKQLLGSLHKTLNSFPEFHVQSSPLPHPKDGSVLNLGSETFKIKQAVGREQCRRFYGSSTSSLVCNAIIKVDSHTVPWDFYINQQLKERLGSQFSNYFSSKCSCYLFEDGCVTVDWNMNCKTIQDLLQGLSTLQVELTLFLTLDLLALVEQLHQAEIVHGDVQPETLFLGDWFCKPSTCCVNIAGMVKLVDFTHSLDLRQLSDVASFAGFPMVQSLHTKEVLSECSSVYQIDLLGVANTVHLLLFGEQLNICKKNTQWVLTSFRENLPYSKLWATFFEKILNPGEMSSVHILKELRQAMKDAIEPEYTALYNAAIVQSLEL
>ACAR_MAD
MSLEGNEWELSKENVQPLRQGRVMATLQEALAQQDASIHTTIQQQKREFESEIRFYCGDDPLDVWDRYIKWTEQTFPQGGKDSNLSAVLERAVKALNEQQRYYEDPRYLDLWLKFGNCCSEPLDLYSYLSSQGIGTSLAQLYITWAEELEARGNYKKADLIFQEGIRCKAEPSDKLLCHHRQFQARVSRQTLEGLEEDCDAEELVGALSAEPQRTTLAELKGRGKKTAKAPISRVGNTIKLPGQGQRLQTPSQQTSNRPTFAVFDENRVVTSGPELPALVPQPWVAPPPVKAKENELQPGAWNIGRRPRSNMDSSTATVAMVPSFTPYVDESPQQQAMTPCKIEPSMNCVLSVRKPKKEDDPLHRVQNHQQDGQEKKEQPMYCKEKVYAGVEEFSLEEIRAEIYRKKAKKRREEELQAIARKKTELQREIEEIEKVVREQGEKHKEKSDAQCSQHAEEQEPEAVSSILAENLKPPIGEDQCALMESNVFVGVVPSECFFLKSNLEQDENVQRKKSSSSSDCDIPPVVNALIPFSIFDESVLENEGASLSAGPLVRARCSLTLRKPSESSVAKENIPPENSHEPPEAERLVEDAILTGSYKNKTLCPNPDDTCDFIRAAHLASTPFHGIIEQRSQLGDKTKGECQESKTTLLMQKMVENDNPYAEALFVKKLSPIMEASQEDTRSSSSTSSSQISIKFQKIPETLELTHISSDDIASDAENGSNYSPVCSEQRKLLLQPLLETLTKCPDFILEAQPMPWIELEKEVHLGNDIYCITREYLNSENDKMFSALQTNFAHQVSAAFLIKVHFEPVPWDFYILLQLRERLGAGFDQNFSVNCTCYLYHNGCVTLQRERNCTTVQDMIQRCEVIPHEVVMLIADNLLEVVEKLHTVEIIHGNLHPESLFLGDRICNPFVMEKATSALKLVDFSHSLDLKLQPGISSLTHFPIAQAQYGKRMLDEKSLPYQIDILGIANTVHMILFGESLQVHQEEGYWKTDRDLSQFVDSDLWSKFFGKILNGNNEFTVPLLKELREELSGEFDSSFSERLCDSLTNLEGILHVENTF  
>ACAR_BUB
MAEMDLSVRAQMFEAYIQNYKGDDPLDPWYRYFQWVEGLSEAEGKQNYLPRLLEQLVRTFFNEKRYYDDTRFINCCVKFANIMNEPCQFFDYIYSQGIGSKSSALYIAWAEQLAMQGTVSLASSVIQKGIQNGAQPAEKLQQQYRLLQSHLTHGQIPSHVGALQPLDPQLSGQMPSKADPNYQKQNPSEPEPITCVGQENIYQPRYVTTISKSEVLPTPSSGPPLEQKAMYAKDLLYCEGSELCFEEVRAKAHFKRAERLKRQKEWEDEEKEFMKKKENELLELQKLQQKLEQLSQTSSQQMAPVPSVHQSSRSTTVDKNGLSTQNSAGQYYPSLAAPSSGRYSENSLNFGKEHPRFGDVSILRPSENHSQQSVLHKVTEEGASALTPAENRQQLSGFGEILEGAYSGLQLNGKSHPQQSFFDEVSAGYHSVLHPHENPQHRSILAAASASPGERASTNVQLGLEDCENSFHRLQVSCDSLVQPLQKCSVVSHSLHHSEGYLNNSHQKLQHSMEMRAPGSRDSSALFENRQATPNTSNLTLSKVQPSPTVHTKEALGFIMNVFHAPSVRDTTMFSEEDEEFEDYCRNKGPCEVPNVNKSTVPVVPDPPAFTIFEDENAEVPQPCPKSTEVRVLGERPIADCAAKQAEVIQPPEGMTGDFTVWAGHCNKTLAPSPNSSKDFARAAHLASTPFSGISGHTDKVTQRKVIENPWDDSLTRQLLSALPKPINAYSNTFEWGSNVPVLRPKTNVCLGSMPCHVDYLLGEGAFAQVYQASVPDMDNTKNNCKVILKVQKPASPWEFYIATQLTERLKPSLRHLFIHFYSGHFFRNGSILVGELYSFGTLLNTINIYRKLMEKVMPQALVVYFTVKILHMVEELHKCGIIHGDIKPDNFIFGERFFDTDTCDIDGTSHGLSIIDFGQSIDMTLFPDGTVFTGKCETSGFQCIEMMTHKPWTYQTDYFGIAATVYCMLFGTYMKVRNEQGIWKPEGVFRRVPNADVWTDLFFTLLNIQDCSHLPRLGDLRAKLRDLFLTLYANKIIALRNRLAVLLVENKRLRK                                                        
>TDEF_MADBUB
MAAVGTGRALVDFDDLEAQKENIEPIRQGRSATSLAKAFSVEPVEAIVEIDRIREGFENEIQASADLDDPLEVWLRYLKWTKEAFPTGHSANSNYVQLLERCSKKFIRAHYANDPRYLKIWIEYARYSDDVREMFCFLARNDIGQELATFYEEYAAFLEVRNRKGQADEIYQLGLLRGARPLIRLKRKYAEFTQRVTANPPASDEPSSPPIGPVRAALTMKLGGLPEGQQRSAEGNGAARPKMQIFTDAEESQASEHIGSGGWGSIGTLQSRRKENTVEVRRMAGEKLPQQNTLQQNARLDIFRDEPTAQVKSAQIPTKPKERVICDLEAVYPQKGIEMSFAELKAQSLGLLGRKWDSLPLAIPKIEPPKLQEVYVSVMDTESPLKDSPRGRVVKRPVASPTINTKAAMDDILGIFSQPLKCEQSDDSSDSDSEEEEPDNTFQAIQSDGTWTQPEILSTADSDYQSDTNQGEDISVHDELDPAPTSQEQGSLESAGVASGIITQHTISEGESASPTIPATPQQQMPQGRANGFDLMTPITEDTENLQISALRSQPLAILKEDEDENLRDELYSSPFIEHPPPRPLLPITSTLQRPALADTMRGRLAAVPRAATASPILSKKGVPITEMVVNPMDNAIRKIILGCLNPQISSYDGTQISNEVSYAKKFEAIEKYIRALNKKAGEATQHLEVILDFSSRYSIRRKLGEGAFAPVFLVENISGVSGHYRKKYEAMKIERPGSAWEFYVMRQIHRRLGVNRACDSIARAHEFCQFSDASFLILDYQDQGTVLDLINMCRSEAGGVDELLAMFITVELLRTVEALHSRGMMHGDLKSDNCLLRFSDVKDNEWSSIYQRDGSAGWQHKGISLIDFGRGIDMKNFEGGVQFISDWKTDEQDCVEMREARPWTYQIDYHGLACISHSLLFGKYIETVPISGSGVGRRQYGLKHSFKRYWKQEIWGPLFDLLLNPQSHGQLPVTDSLKECRERIEGHLEQHGAAGLGIKGLIRKVEIDLALARKRC
>PCAR_MADBUB
MISFEDSVENHKENIEPLRQGRSITNLAKTFSGNPCALRAKNDQERCIFESEIDGSDDLDDPLDVWVKYIKWTNEAYPHGQSAESGLVPLLERCIRRFISVKHYHDDPRYLKVWIQYIKYIDDPQELFCFLAHKGIGKSLSAYYEEYANFLEATGRKSQANDIYKLGIERKAHPFDRLQRRYDEFLRRSLNPSTAEPNHTLMPTRSVLSMKFLSSLNESDNIKQSNNGKKTYNMPRINVYTDSENERLNKIFKTDTWDNIGTIQERKKENCQKPRTWVGEKLPMKKKAQPSVITEKFTVFCDEENKISKEPLVQSKEIPLPRKEEKIMVNLQEIYHDGKEFSLDELKAKAKGLLGKTWEDDEIDTIIPTYTEEETTLLKDSHQTSDFKKKQASPTINTKAALADIFDIFSKPLKCEQSDNNSDEDDNEALYQDDSAQEVNNTTWNRVSSSYDCMYVDNSNGECKNVKHKNHNEDKNTDILGKNNLNNENLSSYNIPSTPSNDNASTSFNTHYSSINPMASITEDIELILPNQFELPPKEKIGYNEMEEPVSSPFQESVSFNLNFQKNERSITQFASFKQDDSSKSYIIKELVCNPLERSIRDTILSNLNPPIHSYDGLYNFSDKVYGKLDFIDRFNKQSSRKSSTTNNQETKIKLAENNIYRIKKKLGEGAFAPVYLAENTNNSSNSALKLRAIKIERSTTPWEFYIIQQAKYRLGTHRVLASIIDAYEMHIYHDVGFLIMKYRDQGTILDLVNIFKSETGNGIDEVLAIFFTIELLRTLEQLHNKGILHGDLKPDNCLLRLDPLKYEWLSKYQRDGSGGWASKGIVIIDFGKGIDLKMFSPQVQFIADWVTDEQDCAEMREARPWTYQVDYHGLATIIHTLLFGKHIETIAEKMPGLGVGRRKYRLSNGFKRYWQQDIWKKLFDLLLNPVANAGENGLPITKNLKQIREEMETWLIENCEKGVGLKASLWKIETLLHERK
>RMIC_BUB
MFLSRSKIEELDDPLGYYEQKIANQVKKSDPNLAKIILEKAIHTYKHDPRYQNNPRYLKLWLIYIFDLSQDKRIETLELLINHRISHKLALLYEAVAHEQIQQNRLNDAHDSLLLGLKNNAIPTKRLRRAHEQFKSLNWIDFDQSEYTLLNYFNEYNNHALNDQYDDDDNNDDEHLLLYDTTSYFMDNNKNLLSQLNWLRTQLEHYARASILREIDYSGREISVEELRVKHNPAMRVAVLPHSPTFVQEQINKTSARQCSNYHVIKDTAFPIHRALSSWFIYDKKKNLWRPSAKKEKESFITLRNDRYLVLGQLGEGGMAQVYLVQHNQKFYALKVQQPPCPWEYYIHHQMRQRRISGLCLLPIVQYYYYNDTSFLLMPYVRHGTLLEAYNQYTAVQKAMPEPIVLLFTGQFMQQVFLLHDINIAHNDLKLDNVMLITRKEGAMPAVVLIDFGYSVDMTIIKGSKCKATWPPACPQSGYPFLNTEYNPIYADYWEIAAGAHRLLFGEPMRTIQREGKFVIRQKIKRYWHIDLWSSFFEFLLNPHEPSQNNTEKLLSEFKKVSVPDQLVNECIQLLCH
>RMIC_MAD
MAELTEEDRRRLIASIPEAAIIDSSKENIKPRRQGRHAAALVIEEAERDEVMELKHVEFKNRLDNMDDLDDPLNVYVEYYTWTTEMYPYNDTRLLNLLKDATPQFVDDVRYKNDPRYLKLWIEYANLVKEPRDIYVYLVKKDIGQSLALFYEEYANYLEGIQKYDEAEEVYKRGIQQSAAPLRRLEKNYDIFKQRMEARREQGILRRHRQEARLQMEALRATGQRTMLGEKFDSRSRVSMPSNIFSNIRPQQQASSSFGNQSIQQQQQQQPSSSFQVYTDNSSNNNSSSQPIASSSSSSHRHSAHIPLFSRSQRIENELVKEKFASATLLQSSPVQPVVPIPKFEVYQDDDAEERTSERQNRAEHRPLLHASDGSESVLSRIRRHPTSPEIAHKSIKKSRLEDTVDERLIKRFHQNKDNYIQTKDSKDRKEYISVLKRFNSGFSFEEYRDIKGGKLSKKAPALKFEPLVKEEYTTETLAAIKSVDAIIYKSKTEDEEEVEQDLTWTNDIQKFAPVQRSFAREN
>EGLA_MADBUB
MEVPCTPSGHALKNSLDEPPIVDGAILEAAKENIQPLARGRRATALSQALTTPHRERPQRLAQERDAMRAQLQQAIEDDEDPLAAYVAFVDWTIESYPQGHNSDSGLITLFDEATRTLKDDPRYKNDMRYLKLWILYASHVEKPVDMFAFLLANDIGTVYTLFYEEYALALERDSRRSEADEIYRLGINRRVRPLERLQTRYKEFQLRMMAGPMHDSAPPPVAPTNTKRKALGEKKTGPSAAPLRDSNPRTVSNTRIQPFVDGEEGPVQEPGNEWPEFGTRVSRIKENTREVERAGDVKLKLAKGPNRSGGSPIEVFRDETPSIPQTPSSASRTNVMTPSRGTSEAELLRRDPFRNYGKDAPSAPSTSTAPPPSLSASTSTSTVAPSASKAAGIITDPYPNLLAPPAAGKRPEKHMFKLELLWSNGIESCIQESRARALGLLGKKWPAPPVGEAVTVDFNESGAKTSKGFLSAAGAIPSEPTVTINTKAALADVYGMFNSPTKSMRLPPMEDIQPSPQQPVDENAASKKPPLFRAPSNENAMRPPLSARVDDVSRKRPHSDAQFATPVQPKKAKGDKPVVKALSEKKQAFSVFRDSADDVATPKGSFAIFRDEPAQPLPPPQTTPSNFAVYRDDEEDVLRTPGFQPYVDEDESVIIDGPPPRTTPSFRPFVDNEPAETPLVRAKPTFQPYVDEDENAPAPPARAFQPFVDDENAGPENMSASRSIALSGRFSQFDVMTPITERTFEFTHALDTPSATGEFDRGFVEAADASVAPSGNGVVLPPSIVHENVTMEDSFRPPFRVSDGYTIAGGDPSLLLSSAVDNTTTMELTTSILPRGHELSNLPNPCNPYSAQLSQALLDLIQPDVRCQSFEPQASKKWAALQKFTSAKGRKSNDTTVDLSKLPLVLGSDKYEVTGKLGEGAFGAVYVARDVSNNLDFEDTTEQNNLVAIKIVQPSTRWEFSMLTRLLDALPQELHASVIRPRSFYSYADESFFIMDLSKQGTLLDLVNRASAAKVAQVSGGGIDEQLVLFFAVELLRLVTGIHSAGFIHGDLKIDNCMLRVDSADDWSMVYDPSGAGGWSRKGIRLIDFGRMLDTRMFPHGQQFVCDWETDEKDCIEMQEGRPWTYQADYFGLASIVYTMLYGQHMEGVVHKNGRYAIKQALRRYWHVDIWARFFDTLLNPCTVRADGSLPICDELTALRTEMEQVLRTSKRPVKTLLKKVEIAMISI
>RSOL_MADBUB
MSAEPPTVDISVIEHQKENILPRKNGRSAVALSNLLSAPRPQLAKQLAEGHAKHQEAVQIALEEDEDPMAAYVSYVDWVVECYPAGSNSESGLVPLLERATREFREDPRYINDLRYLKLWICYAGIVEKPETIYAYLLANDIGSVWELFYTEYANTLERGRNMRKADEIYQLGVARKAKPLKRLQQRYEEFQKRMLAAPAGSTAEVDEVMAPAPSAPTARKVLGERSKPASSTDDPFVVSSSSSRANNNGARIPVFRDADQPEFGIQTNEWADVGTRDSRRKENHSDGKSWQGETLPQLKHGVFTPKTPKIEVYRDTEDPAPTRTPHAPRPGHEDVFAPSLQPKESEALRQNPFKNWDSATSNQSTAGSSKSAPPLGPSTSAPTAPAPAPPTSSSGSDPLPAWPKPKPLKPLPSLPKRQRNPAPGPGKKAEQICLPLARLQATGSSLEEFSPDEARARALGLLGKKWPPPPVVLAVPVRDDTVRGRANDGTTKAGKKDKERTMTMTMAAEPTVTVNTRAALGEVFDMFNTSPGRGMGRDGIIEEEDEGEEAVSEASRQLYAPQKTLICAQLRPPLSMMQLSEDREGPPTPTPATSALRRSEQSNRPPVPYFEVGRNRGENAIAISSVNPGPSNENAPKTNENARNENAFRASNENGPGLPTRIPGSKMAIFVDEPAVAVKAKIPVFRDEPGPSIAPAGPRNVLKTKSFTPFVDPPDEEPPSPPAAATVTPGGPLKPKTFAPFVDPPVEPKTPKSFAVFQDEEEVPQPSSNNSKFTLNPPPQLPDQEEDDERVDEEDEEEDARYVPMGGRLGHFNVMTPITERTCEFTTTLRAAVAWKEDIAEDPVAEAEEEMKEPALEPINPFDPELLQELMALMPVPPSIQDLSHTEANQLDALIKFGKSKKGDELPITLGESDEYSVVAKIGEGGYGAVFLAMYMPEDEEEEDSGFVDDDTSVAVKAVRPADRWEYTVLSGLRAALPQHLLSSVIRPRRLYHYHDESFLVMDYCGQGSLLDTVNRSVSCGFSPANTTHPGLDELLVMFFTIELLRLISAMHAAGFVHGDLKIDNCLLRTEDVPDEARAWSSKYDPAGEHGWSYKGVRMIDFGRGIDTNLFQPGQTFIGDWPTDQRDAVELREGRPWTFQTDYFGLAGIVYCMLFGKYIETVPYPDGERTKYKINMTLKRYWQTEIWSTLFDVLLNPTTVRPDGSMPLTAELDELREKMEQWLVENCDKGSRSLKSLLKKVSIAATEGKPI
>PSTI_BUB
MAAAPASPTSDLSLERDQYRLEVQRALEEDADPLAAYERFVKWTADAYRGRPNSESRFTELLHEVTHKFKEDAAYRTDLRYLQMWSLYASRLPKEKQAKVYRGLVKAEIGVPYAQLWEEFASILERDGHHAKADEIYRMGITRRARPLERLKKRYADFLARHNKTKPVPSFAHSPSSTSTSAATHAPSTSTSASASATSTLILTSTTRTEPPLSLHGHNRYAPLLTPNPPGRRPERLMCDLSLIWDPATQSEWSFAEARARSQGLLNKKWPPLVSDASATSTSGGRDTTVKVHFADGGKNATRTGGGARKSLAAEPTVTINTKEALADVFGMYNSPEKSMRLGPAAGSKHAPLKKIEPLTPGTLAPPPLTRSHSASSVPDPKTPGSIRPFVDENEHAHTTPAPVKTPLSFRPFVDNAENEVPATAKTPGPSDPHTVVRTQSDENAHARTPFRPYVDGAENPPLKTPSFKPLHDAAADENGGGQGITPGPTLLKFQPFVDGAQPNRTPAAVFTPGVRRALAEKTAEPTPRPNSEQDGDGANAASENWPKTPAGGGVLFSRGPGTAAVFTPAPASAAAAPTSSGAHPKPGPLGDVFSAPPAASGPKTPGAFTPFADTQTPFKVFVRPGAGVPNGAMPTPTPVCGAFRPLRHREEEQENAPVATAAVEEPEPEDPPTVTITQDPTRPPGLGAIREDDEEEERSESPPEGEADVGMFVKGHDHDTDTTESETDGSQDHHVEFTPLDEPETEEDSMMEDPPAEYARAETSGDQSYEGPETPDLHPAEYDEEEEEGRHAVLQPLGRFGAFTVMTPVMERTFEFTMSAQLEGTPLGHVEGRILEGLDDQAVTEVSDLLTRDLRQTSGNGNALGLEDVHGEDRPYASAGDEDAGADDAVPASTSFVAVSTLPEPCNPFDPQRLATLMSLIPAVPGYHDLKRDDAHLLDGLQKFAKKLGQSSSSALAAPYFRFEIEGRRFGVYDKLGEGGFGAVFAAKDLTDLPVNEDMEEEDDEDEEDEAPRFALKVVRPRNVWEYHVLHRLHAVLPDHLRRSVIVPHALYAYRDESFFVMDLCAQGTLLDMVNRAAETGISRQGACMDELLIFFFTIELMRLVEGMHRAGFVHGDLKIDNCLIRLDPVPGGDANLAGTYRPDADGWLHKGIKLIDFGRTIDTRLFPAGQAFVSDWNTDARDCREMRERLPWTFQPDYHGLADIVYCMLFGRYMDDASLSHAASPGERVKLATPLKRYWQIDLWSRLFDLLLNPSLAGELPLCDELAELRQEMEIWLEANSNRSGVTLKSLLKRIERACTAQR
>GLUX_BUB
MALTEGLKSQREKFQHRIADLASEDDPLATYVEFVQWTIDNFQDNDPESGLSQLLEEATSKFRKDESYKGDLRYLKLWTLYANRVSQRSAIGIYSQLWKNGYGVTYSLLYEEYARALEAVGRVEDADQIYRVGIKRQARPFDRLKTRYTEFRERLGKQPPAEQSDSRAASSSPRQTSTAASRYATMLAPPPPGKRPEKLRFDMSLLYTEKTGEFCIEEARTRSMGLLRKEWPVLPVQSLAPSARSSSGSLKGSDSTTTTRFGKRKSMIGEPTVTINTREALEDVFGMYNSPDRTMRMGSKHAPVKKIEPVPMPRLSPSPPSASQTGTSNSTSPSSRIPFSTVFAPKEIHNPSSAPPPQNENLFKDPKKVAIPLAESIFSQKVFIPENKASLGPLREAHTEDHGLTRPKAIVTHERAKSDHDVKNSAQPSPFKPFVDSEDKTPMRVFHRPSEVQSLFTPKLSTQNSSSTSTSVPQPTFTPYKDPSEDLEPELEPYIEESSDREESGHQTDLQQQEFTGPDQYSYEDENDYSDDFIDEPVQEDFDEPLQGTQEEMFEEQEVDYRDVPFGGRFGQFNVMTPITERTFEFTSTSHSTFNTPSNLLKHVPELDEQDEQQLEAAQLVPDGADDLDEEEEIEEERAIQQLRLPVAEEASLAQSTSKLSLVDTLTLSSNFRPSNPCNPFDPPIIRTLLSRLNPDSQCYNLTDTDYDGLDGLQKFAKKTRKTSGSSHTDDGVYPLTLNGQKFIVSEKLGEGGFGAVFKAKDLGAHSGDDSDFESDEEDEEEASMVALKVVKPRNFWEYHVLRLLHSALPPGLRRSIVFPHALYAFRDESYLVLDYCPQGTLLDIVNAAETAGVSQQGACLDELLVMFFTVELLRLLETMHKIGFIHGDLKIDNCLLRLEDVPGGSSAWSSEYQPSGEGGWSHKGLKIIDFGRTIDTRLFPPDQQFVAEWATDERDCMEIQEGKSWTFQTDYFGLAGIVYCMFFGKYIQANSLSSSASADGRTRLKLATPLKRYWQTDIWGRLFDLLLNPTSVRPDGRMPLTEELGSIRADMEAWMEANCNRTSGTLKGLLKKVEMSCLGR
>MLAR_MAD
MDDNEHSPETVSVDISAIENQKENIQPLASGRSAAQLTSLFQTKSSDSHSAMGFRTETTKGLSNAFNPIALAENLRSGHQRFQKDIERLEKAELGQSNDLDFDGKERAQELIKDPLEIYVEYVRWIIESYPSGGTTAESKLIPILERSTRKFVTDERYQQDLRYLKLWIYYSHQVQREAARTIFSFLLHKKIGTESSLLYDEFSLVLCHFRDYEKARYVLRLGIDRKASPIEKLSTRLEDVQRKLAASLDHPPSSTESSSNSIPKPKLGLAKKPVKGKMKIFEDGVSDQTSIPGQITRWDDIGTVESNRKQNTVEPTAWKGQKLPMKATTSSGVAAPRPAKMKIFEDSDVSDPLPVSIVSPKVAGMLSGHLGLGDPSEQLDGSSEQCDYELLKSNPLRHHKSWSDKNIRML
>MLAR_BUB
MISSNLKPSQGSKPQEDIKKNQAIESEKQKHLNTINLLTKLEKGESIDNPQLATELLEDPLDFFLSHTMHLNISVVEIHSSMTRRYVRWALDTYSAEEVNGKEQLLPILEQSTRKFVNDVKYRHDLRYLKLWALYARQCSRLGATKIYEYLSRNEIGIRYSMFYEEWANAIEAAFGDLKRVERVYDLGIQCDAQPINRLQKRKKALAKKMAESSAPLSQPSENKSQQGVPPHESLVAHVLFNDPLKEYSTPTIPSATETAPVPSSKAEASTSISQVFSCNLSHLYPKPDVEISPEELRAHNRYPSYLQADEPWQQEPFETGKWYSYHSDGSPILYQPTTGEPLFDYLKNDSSCSSEMQLSDDEIQTPMIPTYQTSSSRKSSDVHEAQTSPDGDSHMLSQTTSSSSFDTFDDDSASEAIADAEVSLKMDSPPRQSTTAYIKSRKSRASVTMTTQAALNDVLNMYGPEKDSDESDDNTSDADEDLRDQFTCDTDFTVTALKDATADVTYWSQPMKSDSDEIQSDHMPNTSNSFSQRPVDGENSCCEDENGRPMRPYEDTSTKASHNPSGSGGSFTIGQRSTPAFKPVRKPLATLTPVYDENALPSGPPVASSSKGLGVKRIPLGEKSLVTPSIGNGSWSQPNFAATSMMGSGHDYAPNFVPDSYKTPSDERDQDQFFPEEIEEPMCDEQEPEEYDDLVEMADFDQDRGHGFCPLRYIPVGDNFNALTPITERTNECTSTIARSIAGRSDRLRMSMESNLGPDRYSQVGSDNEESELTPRANDHLCMSGGSLHQPMRERLEFNIRQPDDMQIDVNSSDHFMTSPSQRRPFTSPRSLMNDQQSHHPSLHNNQGHHYAQRSENDRPEPMDSIDHLMRNQALNSPPMDDNLDISQTSEMMQAGEPCNPYAEEILSVLLEGLDPPLSAYPGFRSLSNYRANKLAELQHHCKVRPRKQSHGGGSLEEAKWEIELDGDTYFIYEKLGEGAYGSVFKVIESNDGETTTAYENGVVYKAMKVENPPNLYEFSILSQLHKILSPRLCTSLILPHKLYAYSDESFLILDYSDQGTLLDIVNRAGEMGISPTNGGAAKGIDELLAMFFIIELIRVIEGLHEAGFIHGDLKIDNCLVRLQSVPGGSKSWSSIYNSNGQNGWEFKGLRLIDYGRSIDTNVFPNQQEFIVEWETDEYDCPEMRLGKSWSFQPDYYGILSISFCLLFGTFMNEKDSIKPPFKRYHQIELWSKLFKVCLNPNRLPNLLDLKTCRLEMENWLSENCERNGKSLKSFLKKIELASLSR
>WMEL_MADBUB
MSSEDHLNGDHQQPQQSEQPEDAVDIQDIYESKENIQPLAKGRSASTLSSIFRSDRQSRKRELEEQHQKFEEQIQQATEEDDDPFRVYSDYIKWAIEAYPSGESHESNIVPLLERTTRTFKDDERYGRDVRYLRCWILYSKYVHESRDIFRFLLANDIGTIWGLLYEEAATAEEVRGHHQKAKEIYELGINRKAQPTERLKKRYEDFKVRLANAPPSTGQSSLPKKGILGSSSVAGPTASTSASGSSSAAPRMAIFSEDDSENASGGAWERFGSRDDRRKENVVEKTSMKGETIQQGKPITPKAEKVPIFSDFNDDDEATNDGPKEADLGSSEVSEAEQLRLNPFKNFEQPPKLDMDVVSEKKKSSSNGTSSSSSSKKKEKSKATDSVNKGEPRVAVDLHRVYCDDTEYCFLELKAKQMGLFGKRWPEPSSDDWDWMPKDEPSIDEKPRKRAPSPTVNTKAALDDVMELFNQPLACDRPNTSLSDSDSSVDAPQPLVMPTPNKPAPMMMFTDEHTARVPPAVAEDEEDAKSPPGPPPAVFKDENAAAVSTPAVKSSSGAMRMPFGLKAPQEAEEMKETEEPPAETVQEEGIQEEYYDDLNKQPRFPPINLMTPITERTCEFTTRVDTVEKSRAVFPAAQFQATIKEENEENSMTSNNNLQNSMISNSNMNNSILGNQQPLSSTMEPPQMPTFELGDEFTQHDITSHTGKFELPEGFTIHPGGLQQMGEDVEVVDTMKFNLSSNNIPQPVAQLQMQAQLSAPPSPAAPVSPGSGKIDAPNPCVANTRTIVDSIIKRSNLNVSNLSTFHTAQNSLQELSKVEKGVKKRTASSRNRTMEEESYALKLPKYDGLDDVYDVRAKIGQGGFGSVFVASERSNQKSVELDLENFDNSFTSQFASNEDVPVALKIEKPARIWEFYILNALHQRLEERQRRSIVRPRGLYAYNDESVLCMDYADQGTLLDVVNHAPEWFSSSSTGLDEVLVVFFAIELIRTVNSIHKSGIIHGDLKIDNCLIRLEDAGELWSNVYQRSGEGGWAMKGLKLIDFGRSIDVDAFKNPVGRKFLNDWPADEKDCWQIKKKVPWNFEPDYFGVAAIIHCMLFGKYIETIESGGRIKLRNNLKRYWQHEIWSNVFDFLLNPVMHKETLPALSKLENLQTKLEDWLEANCHTKGRNLRFTVKMMERRCRELAASRRL
>ABIS_BUB
MKRRSSAAHTEDEREELRQQYRKQLDTALVKERDPLGVYHQFVQWTIKSYGETDKSSGLIQLLEEATRKFKDDPLYKADQRYLELWTLYAKHSGRHSALSVYKYLMINEIGISYSLLYEEYANALELEGRKQDADTIYRRGIKKQVRPVELLKEKYKEFLARVGPISSATSSKATSKPPSSKEHTDGTQRKTSSKKEASNAPSGTSKSSPSSSANIFSTTSTAASRYAVMMAPPPPGKRPEKLMFDLSLLFSDGQEYSIQEARARSMGLLGKKWGPPPASEMPLSAAPVDFNDDGSKKMKHPNRKKSLMGGAEPTVTINTKEALADVFGMYNSPEKTKIFPGSKHAPVKKVEPVTPIAPPLLTRAREDENINAKTPSTFRPFVDENAQPNRTTPGTKFTPFVDSSTQKTPVITPRPALGPKSVAIPVAQNEDASRLKSKPAVANDKPVFSKVFAPTAKFAPQRNTSGETRKKDGADSRAFTPFVDESAKTPFKVFSRPGEDDGGAAATHVQNDLAPKTPNAAFTPFVDKTPAFTPFRDSQEAVAAPLTDKTPSGPKSRSALSAISISKVEEASQEPVVHEQEVAEEYEDEYREQEQLEAQFEVPADEGEYEDDEDQYYRDAPLGGRFGQFNVMTPITERTCEYTMGTTPKEPQYESAEEDSSESPRGGVVFIPPQIGEDEALKNAERLAAELREGSDVEYEEEEDDAGDEPEEEYVQVQELQENDYLVDGLEEGVTPLSLAEKRSPDQEFQFSNPCNPFEPAILSLLLSQLPSDEQFFDLHDQTSRQSEALEKSTRKSAPLSPYMLTLDGHRFMVSEKLGEGGFGTVFKARDMGERTPMEDDDDYDDLDIDLDADLDDDESSSLVAIKVVKPRNIWEYHVLRCLHASLPDSLRRSLVLPHALYAYSDESFLILDLCPQGMLLNVINNAVPAGVSQQGACLDELLVMFFSVELIRLVEGIHNAGFIHGDLKIDNCLLRLEDIPGGPSAWNAQYQPSGEDGWSYKGLKVIDFGRTIDTRMFPSGQEYLTDWATDERDCFELRQGRPWTFQTDYFGLAGIIYCMLFGKYIQESSIAVVSESETRRYKIGTPLKRYWQGDIWNRLFDVLLNPCLVHPDGALPISEELASIRKDMEVWLQANCNRSSNTLKGLLKKVEKSCYTT
>ABIS_MAD
MLADEDDVFQDSNPVIVDFDVLEAAKENVQPLGTGRRVTALSAILSTPHVHREAKLSATRNRLRINVEIALEDEEGSEALDAYWRFINWTLDNYPQGHSAESGLLGLLEEATRVLKDHAGGKWKSDMKYLKLWLLYASYVERPEVIYKFLIVNEIGTGFALLYEEYAAVLERDGRRKEADDAYGLGIARRADPLDHLQERYNDFQKRMMSNMMLLPTPATTTITASSQKPRPALATTLKPSTSSSSTRPSSSSISRSVSTPLPMSSSSNSRLQVFVDPSGTESQMENSSDSWQDIGTRKSRVKENVPEVKKIGGTTLKQAGRGKRIASASASGSSSGSKIAVYRDSGPGDMPPPTGPPSKTKVAAVAKAPPPKTSRTASFSPFVDGPSAATLVTAPTGPPATPKFTPFKDDTATRDTISSPVVDAGLTDSVIKLKKTGGSKMIASTEAEALRKDPLKNYLDCDVAFFDDR
>CNEO_MADBUB
MDSPGVAPTTDFALIESQKENIRPLATGRSAATLSTVFKEPSAADKLLQQGHEQHRKAIQEADRRDAADEDMPDGLSDVLDVYNQYILFTVQHHPSSDAHLLPLLETTTRRFINDARYTHDIRYLKLWIMYARQIDRREEIWAFLESRDIGTRHSLFYEEWATTLEGMGRRKKADEIYRLGIARKASPLDRLKNRHKQFLERIMAPPSGVIPDDDPASAPARTPSRSVLGQVRTAPSSSVSGATQLAPSLRSTSVNNGRKMEIFADEEGKADDTPASEWPEFGSRDERKKENTVEAGPWKGETLPQSAVRGRVAPRTPKVEVFQDGEEGVAPVQTNFEVFSRHKQPPTEAELLKSDPLRHYDTTNLSTDIPSLPAPPSARKPPKPLKSNSSASASTKPSSNVNALANGTKERRMFNWELVYKDGEEWSFEEIRAKQRGLYGKEWRGEVQEWERQWHKPGSSTPPKPKPLEQCKPPSPTVNTKLAEAEVMRMFDQTIHGGKIGDSDSESDSEDDDEEEDDPIQVAPTPLPARTGSIQMLAPTPGGFVPPTPTPSAASRLFSNNENTKPVVFSDENAVPPSATKKKFNIFSDDPENNPTKTPLGAAPPSATQPRAFGIFSDENQTPAKPISFSTQETPGQRQPLGQSSIFGTPAPVVPGRGALLSRVTEVIEEDAEEDAAAAEEQASRQKEIVEPRVEQQEAQDDVREITQDVEHVTLNDVQEEDELEDAAPRGMRRFNINLMTPITERTCEYTTFTQGTTAGKESFAREEEEEEEEEEKEKVKEEPPISTTSPEDDTTDAGLASGDVDSGFQLPDGFTIHRAEDRLDVHTMVLIDDEGKNEPTGTMTINQDKSVYHTAPAGSLSLSDLPNPCDPISEQTISALLSAIDPPLSSLPGLIDNRTITSNKLDSLEKHTRSKMRRASTSSRTSTSAAGDDTCLLELAGKPYEVRDKLGEGGFGVVFLGIDVDVRRAQDEADSDDEDEEPVDRSLVALKVERPGAMWEAAVLDRIHRRVNANLRASIILPRNLYLFKDESFLILDYCSQGTLLDVVNKSTAIFGGTGQGVDELLAMFFTIELLKLLEGLHSAQFIHGDLKIDNCLVRISDLPNSQWSASYSRTGSNGWSAQGLRLIDFGRAIDLSLFPAGEQQMFKVSHKVDERDCTEMRRGEAWNFQTDYFGLASVAYCLLFGKYMKTEIVGGKIKIDQPLKRYWQTPLWTVFFETLLNPDDQLPITNRLGEIRSDFEGWLEENSQKGGKSLKSLLRKIELAATTSRKL
>UMAY_MADBUB
MMGPPAVTPRKAPTTPSHNSYAFGTTPHKTPLRTPGGSKIEQTSSTPIIDFNKIESQKENVQPLAKGRSAHALSNTLNMQHKQRQALLAQQRAEHEQIVSSLDNADSDDPLEAWTRYVKWCIDNYPSGQTHDSGLIPLLERATRHFRDAEQYTNDPRYLRLWILYARNVECARDVYNFLLANEIGTKLASLYEELAVVLEGQRMYDDADAMYKLGIARRANPIDRIKRRYEEYKTRLLLSQQALAESSASSTSAIITTYADALKAAMLTAGRSMLGQKQLSTGPARSHSANVLRGAGASIGAIGSTTPTPSLNNGRKLNVFHDQDDQHSTRSKPQAASTKGWEDIGTVASRNQENLQADRMAANTNFKIGASGGVSKKPGSGLAVFRDSDDDNDDDDADNTNEVPATPKPAGVLSPKDHSAKLAAGATGLGRKSQSSETDLLRSNPFAYWGKDTKLIPDPVSLQPTTAATESHLSRKVSASSIASTSDKHRTKTTVSRSSQLTTSSSKSTSHAAATVAAAGGKREKHAAPVAQMYPSFQSSAQKRVYMQRGWQFELTLEELIARRRGFAAVSEGWQDAAEPHTTASDPWSFLDQLVGRWLPEDPVAVEPTPTQTVHIDQTTGMFPSRDVFDPDNSVANAVALNLRPGAKKKKKRDGDNTTKLRMSPTLVTKAAVLEVENMFNGDSDSNQDSSEDDDDDDDDESEDDDFVAPLASASRHGHMRVSLGSSADVPPTPTPLSRPNHLAKFTAHKDENAGVQATPMRTPGALAPRLGLGGATPMRTPLVSKSSLAALGSKPVYMEEDDDDDRDQDQQAQSQLPVKSTQEQAEQVSRPRSPERSPSEDAVSAAAPVPATPMPSNRQSASRRWIEPMTEEEEEDEDEDKRNEFAVDENGELVDGQIAGYEGNEHLFRPQFQPLTPITEATYEFTRYTNARTPGTATRSAIGPALKSWRPTDRDDEDKDDDDDDDEGNASGVILTAGRIASARRLEDASVDDSEPSDERSFASTLGEDANRSAWNADNKASFELTKGMTIRCAARQDDQEDDDAPHERGDADDAPHRRELHERFEDSLVMQDSSQVAPQNTRGEVRDFNPPNPCSPVDATVLNAILARLETPIECTPGFVSLATETADGLVAELEKKCKSNLASNQMTRKSMGGTVFHGTGMLSSAFKVKIGGDTFEIRGKLGEGGYGAVLLGYDVDGAATLCSTEATTDAESDDEDDEDDEDDEERRKQLAIKVETPANRWEFHILSELRLRLASSVQRSIVRVRKLYCYSDASFLVLDVGEKGTLLDVVNHAVSAGVAAAGADGTSGNAGLEEVLAMFFVTELLRVVLGLHRTGIIHGDLKIDNCLLRLDDVSRASSWSGVYSRDGSAGWSCKGLTLIDFGRAIDLCAFGKASEQTFIADWQTDERDCFQMRNHQPFTFETDWFGIAAIAHCLLFGRRTSGTPCSTSV
>SPOM_BUB
MSDWRLTENVLDQNIPETKPRESKTRLEEIQRLALFQEELDIIEELDDPVDVWYRCIEWLLETRFLGMETVNKMLDDAIQYLERCRFALNDVRHLLIQLAKIKQSYETPDELQQAAKQFYQLASKGIGLELALFYEEYGSLLIRMQRWKEASEVFHAAVSREARPLVRLLRNAAEFSRAYDLHNAHPSIHDAPYSSPFPPPRIVLGSKPVSSSTLPSKPKSFQVFSDASSSRDSQNASDLPQAKSLESEANTPNLPLLYDKSSGKRVEYSAFNFLALYENGEERSMEECRAQRYLSSIQPNTAASFPKVVPKNEISVHHDSSSSNVSPIYKNPVAEQSDTPTRSLPKNYAYVAKSTSPELKVFDTVMPVALSPKPAQKPPSPTIHTKAALADILDIFNQPLRSESLEKSSKSPISAQSSYLGTPLKNDENSSNSGATSLTGRSQEEHLDFIPSLTPSKNYPSKIYSPNKNLDFSHTASKAETYKNSNELENVKREQPFSELLPSTLQEETATGTTSTTFANAKRRPEDSNISPTNPKKLHTLPRSPQYSTVDSNSVLSPAMPKGYMFVNENQSMKHESSVSNPVATIPHENGKHDFGQLSPIEHKPFFPKNDDELPGPSGYLTMPYEEAMASLSNLPTLINPLDQSLRDLLFQVLRPSLLRDKDYHEHETSFALVEHIESFVSKIKPKAGGPGRRRSSNRHSLDGPEFHLFYPPNTNLSVISKLGQGAFAPVYLVKSKIETENGDVSQGGAENNESKLFALKIETPPSCFEFYLTRQAMTRLKGLRETNSILPVHQLHMFHDTSHLLMDYRPQGSILDLVNSMHNSTFSSSGMDEILVVFFSIEFLRIIEALHTHKIIHGDLKADNALLRLETVADSEWSPIYSPEGLYGWSFKGIYLIDFGRGIDLSLFEEKVKFIADWDTDLQDCIEMREGRPWTYQIDYHGLAAIIYTMLFGQYIETRIEVINGQRRQVLTQRMKRYWNQDLWHRLFDLLLNPTLHVSEENLPMTEELSKIRIEMEEWLVNHSTGGSGLKGLLKSIEKRKI
>SPOM_MAD
MEPLDAGKNWVHMDVIEQSKENIEPRKAGHSASALAKSSSRNHTEKEVAGLQKERMGHERKIETSESLDDPLQVWIDYIKWTLDNFPQGETKTSGLVTLLERCTREFVRNPLYKDDVRYLRIWMQYVNYIDEPVELFSFLAHHHIGQESSIFYEEYANYFESRGLFQKADEVYQKGKRMKAKPFLRFQQKYQQFTHRWLEFAPQSFSSNTNSVNPLQTTFESTNIQEISQSRTKISKPKFKFSVYSDADGSGKDGQPGTWQTLGTVDQRRKENNISATSWVGEKLPLKSPRKLDPLGKFQVHCDEEVSKE
>SCER_BUB
MNLDLGSTVRGYESDKDTFPQSKGVSSSQKEQHSQLNQTKIAYEQRLLNDLEDMDDPLDLFLDYMIWISTSYIEVDSESGQEVLRSTMERCLIYIQDMETYRNDPRFLKIWIWYINLFLSNNFHESENTFKYMFNKGIGTKLSLFYEEFSKLLENAQFFLEAKVLLELGAENNCRPYNRLLRSLSNYEDRLREMNIVENQNSVPDSRERLKGRLIYRTAPFFIRKFLTSSLMTDDKENRANLNSNVGVGKSAPNVYQDSIVVADFKSETERLNLNSSKQPSNQRLKNGNKKTSIYADQKQSNNPVYKLINTPGRKPERIVFNFNLIYPENDEEFNTEEILAMIKGLYKVQRRGKKHTEDYTSDKNRKKRKLDVLVERRQDLPSSQPPVVPKSTRIEVFKDDDNPSQSTHHKNTQVQVQTTTSILPLKPVVDGNLAHETPVKPSLTSNASRSPTVTAFSKDAINEVFSMFNQHYSTPGALLDGDDTTTSKFNVFENFTQEFTAKNIEDLTEVKDPKQETVSQQTTSTNETNDRYERLSNSSTRPEKADYMTPIKETTETDVVPIIQTPKEQIRTEDKKSGDNTETQTQLTSTTIQSSPFLTQPEPQAEKLLQTAEHSEKSKEHYPTIIPPFTKIKNQPPVIIENPLSNNLRAKFLSEISPPLFQYNTFYNYNQELKMSSLLKKIHRVSRNENKNPIVDFKKTGDLYCIRGELGEGGYATVYLAESSQGHLRALKVEKPASVWEYYIMSQVEFRLRKSTILKSIINASALHLFLDESYLVLNYASQGTVLDLINLQREKAIDGNGIMDEYLCMFITVELMKVLEKIHEVGIIHGDLKPDNCMIRLEKPGEPLGAHYMRNGEDGWENKGIYLIDFGRSFDMTLLPPGTKFKSNWKADQQDCWEMRAGKPWSYEADYYGLAGVIHSMLFGKFIETIQLQNGRCKLKNPFKRYWKKEIWGVIFDLLLNSGQASNQALPMTEKIVEIRNLIESHLEQHAENHLRNVILSIEEELSHFQYKGKPSRRF
>SCER_MAD
MKAYAKKRISYMPSSPSQNVINFEEIETQKENILPLKEGRSAAALSKAIHQPLVEINQVKSSFEQRLIDELPALSDPITLYLEYIKWLNNAYPQGGNSKQSGMLTLLERCLSHLKDLERYRNDVRFLKIWFWYIELFTRNSFMESRDIFMYMLRNGIGSELASFYEEFTNLLIQKEKFQYAVKILQLGIKNKARPNKVLEDRLNHLLRELGENNIQLGNEISMDSLESTVLGKTRSEFVNRLELANQNGTSSDVNLTKNNVFVDGEESDVELFETPNRGVYRDGWENFDLKAERNKENNLRISLLEANTNLGELKQHEMLSQKKRPYDEKLPIFRDSIGRSDPVYQMINTKDQKPEKIDCNFKLIYCEDEESKGGRLEFSLEEVLAISRNVYKRVRTNRKHPREANLGQEESANQKEAEAQSKRPKISRKALVSKSLTPSNQGRMFSGEEYINCPMTPKGRSTETSDIISAVKPRQLTPILEMRESNSFSQSKNSEIISDDDKSSSSFISYPPQR
>PBLA_BUB
MPFSRLQPIPSSSLGLTKTQAKSRKYNERLLLLTHLLQTFDAQNHQNDPQYVQLWIIYASLQPDPLSICLSLLDRNIGTTDANLYQTIANHYIHHSEPEKALSILVHAIKRGAQPAQAIRHQYEALLANIQLSAVTNDITTEARSEWINHCLLPRGKCSVDNLFSAIIMCMVHGPPEGLLELGSNSLESLLNACDCLESQIRLCGRVARLKECVGRGEDISLEELRSMSMAKSRSNWPTHKFIHRSMEKFDPVLCHQKLNLVSGKSQLESHQTQISSAVLHLPVLKHPDIDRFLQDHRHFHDLSCQPTPKIGALKTNSKSLRRHLLPPPPILGKTRTRTRETQQSVPVIRLQSDYQVINVLGKGGMGTVYKVKQIHTNKTYALKVQSPAHPLEFYILQQLAQRLNRPADHLITTAHNAWVYNSTSFMLLTHLDGGTLLDCLNITRTQTDLNTYTSTSTNTGRGTNQPAMPEPMALLLSMNLLDAVWETHQTGIIHGDLKLDNVLMDWQPDIPTSTTVYHPRHPWWHPIRLIDFGRSLDTTLWPKSSNLKCLASWSPQPHDMPDINTKPWSPRAIDYWAVASMAHLLLFGQPLRTLELRQPIRRYWHTTLWRSFFDVLLKPVAAQSPTQPEVNRDYDQDNNQAVQKVIQDIQNCLITESQKDPRLFKLRIGLQQSLQQYLKTQNLK
>PBLA_MAD
MNRDKLNYAEPKEEDRQRLINSIPEFDTVVRSKENIAQLPQGRDSRTLSSILQKSTDELLDAIEEGESKFKTELEAIDYNHDPLDVYLKHLDWIDQIFVQGQSNASPLRSVLEQVTTRFQDSFMYKNDPRYLKCWLRLSRLRSDPIKIYHHLITQNIGQMCALFYEDYASYFEKIQKYNEASQIFESGIKKKAEPIASLKRAKDAFTARQTQRRLDSESSDPSTSQLNERNQVLERSGRKPLGVLFDASAEFCKNSGNAYHFGGGLPQREREVGSSYLPIQRKYHVYSDRTEGNSQPSVNPPQSMQPYTHRSPECKENTVRSERFKGAVLPQNPYKRPKKDTFTVFKDRIETGPSTSQPLQLSQISQSAQSAQSSQSSQSFRSSQNSPKPSNKQSLRTRQMSTERTISVVEEDNLKDLTERFNAIEALCMRELDSKGKYEYISFIKNCPDNSAMLSCEEERARAAERKAKTLGIYTEDNTGNLTAETRAAHNSIGEMYKRASGLSKIQLEEDAGFYDKKWLKKQEEERRNRVYTNENEYPTASISSTSDNPMLERLRIGTFSGGGDDDDDESDDELIHKMLQREIEAGNAGNSHLISRTN
>MCIR_MAD
MESTTPSTAHVLTDEERRKILIDSIPQVGDIDSCKENIQPYRKGRSMSALSTLLGSNSDREAALQLGHEQFHEQLKNIDEQDDPLQTYINYIEWTIQMYPEGPKGESNLLWLLEDATDQFIDDTRYKSDPRYLKIWLEYAKHSEHQKNVYLHLMENSIGQGLALFYEDYAAYYERLEKMDEAIQVFELGISNEAVPLKRLRRNYDLFKARMQERQRRGLLHKQQMEAKRQMESLKSTGQRTMLGQKFDSHSRVSVPANVHANIEARFGTMGALGSSSGSQSRSFGNSTYSTSSRIPPTMSSPSESFSVFTETTSAQPSSSSSSSTSRSSILPAARSSLPSSASHSLHSSTTSAAFRRENQRPTEKFTGARIRQSSLPTPPAVVEKFQVYQDPQDGNISDNTSLERANSTSSMLSVSLGEGSESIQSKQRRFPAMDPTQKKKRRKDREAQQKITVVPEFLEARFMQRRHSYFQSRDTKGGVEYIPIPQHHNHNISFEELRAANKNYHTQLRASVKGKEKAVDQSQQEEIDGLSRYRNQELQATITAPEYTTETLAAMESIGSLFKPEEHYTKEEEDLTWTNPYQRFEPVYRPPVNENE
>MCIR_BUB
MILSRSRLCRTDLKLADDPLTHHEQYLANMIQANKQTNAVLSCLLRILLLYKHDVRYKNSPRYLRLWITYIFYLHTPLIYPILFGLIDNRIGDKLALLYEAIAYQQLKERRFRDVEATLLLGIRRKAYPLGKLNRVLQEYKSTGSLHFDVNQHTLDSYQTSNPINQQDMHATNEPDVNEPLKCHLNRINLKLQHAARADVLRRCSKHHYSYEELRAKTHCNGLIYNAFNMGQCIKKGGSNIIRGFTFHLQKEAPAIIPHYSNKVIPVQEKESDHQQVVQLPHNPGFIAHQLMLSGVIDRGTYHFLDKSSAQNDILIKLRNWFHGKAYNVQEKPIMLDKDSFHVVCQLGQGGLADVYLVQHSETSAYYGLKVQQPAHPWEYYILCQIHNRKSTDINVLGVYDFYHYSDASFLLMQLIRNGTLLDALNLYRPAKCCMPEPIVVIITTHLLEELIKLHRIQIAHNDLKLDNIMLVSSSGERNAEFPRIMMIDFGHSIDVSALPPRSLCKANWLPACPRSDFPKLNQPYSPFHADYWQLAAMAHLLLYGTPMLTSKNQSEHYTILQPIRRYWQKEIWTEFFQTLLNPTLSSENAKLQTLLRQFQQASRGVPQNEINSFTAMLEDKVFAK
>BDEN_MADBUB
MDQPIVELADIEHQKENIQPLRSGRSAAALAERFADSAAKCTATSSTYNVQQQLHMADLERQRQSLEDALASVSDTSDDDPLDPFHRYIRWVEQYYSQDHPSYMRVLENAIRRFRKDFRYKNDPRHLMLWMRLAKRTPNPVDIFKYLSVNEIGLQTALYYEEYATLMETCCKFKEAQEILTLGINRNAQPVDRLTRSRKEFLARRSTAAISEELDPTLDENQQSDLDSRKPLENIVSSASRSQSATQQHQVLSSRSAIGQRQGKIKVFVDADPNTDSVSLENRVMPTTSLSNPWPIYDGESQRRKENVPEPTKWVGATFPQKQPLKKPISADIKIPVYQDKLEQAFVEPEKRINPNGNQTVLHEVPPSSKHTTLLQSLDRDLSPVNKIAALPTVEPALPRPPVLPTNSVAINKSNAAKDFACAWKKDLFFADGLELSFEEYRAQIPRYRFVQKLTFPLSHTQKNTQIDNAPMDISMRLNNNTQPQSSRSRDAGLSTQPFTISTNHQQSSRPFVQHNISKAKEISSPTINTKAAMEDIFKMFSVPLTADDPKNAQISETGADWDDDEETISSKIYRPTSANFKIGVFHDEENEGSTLQQMNDQADLVPISQRVFGSNLSSSAQQLPPHPMQSLKTDHATSILLRENKGLKNASQHALSGLADELPLHGANTRPTSENSLLMHSTPYSSVRSGDVMQDKSINVERNMTTISRARMIFGQTLDPMTPITEASSELDRTIGGLSTVCSQATLSGISTILEEVDDTMAYKRRPLDTASDDLNITADTKQTHAIFDDDNMSREKKCYIGNKIIHSMNDTDIDYSNCVRNLHMSHQAVAEPCLPQNAMTGYSMQAQDNDQALIIDVPNPCDPNDKNIQQTILAISPSTSQKNTSPIYDHGDSDAILPVDKSRNKYTDIHLDSVGVLNVLGHLGNGAFAQVYLVQRDLDQLDAPLSDADLANLLDDSFSNDFNGYEEKKSYNTTLTPHIYALKIQSPPSSWEHYILCTLQHRVPDDMLDSIVWCYSMYMYRNCSMMLLPHCKYGSILDCLNTVSTNSYGVDGAGVNEALAVFWTIEMLKIVAGIHAVGVIHGDIKADNVMLRFESDSAKQRNISEASSLQAQYQAGGSGGWSSKGLMVVDWGRSIDLKMFDMEQLFITPVPTAKSNTGRGGSVSVDESIECLEVRTGCCWKFQPDWYGVASIAHLLLFRTDMQVVNDMDAQPFGQQTRLKLKRPLKRNWQTGLWTRLFDILLNSGMYGAGTADDCIAAIDPVRVEFEQWLEKSSVRGSTMLRGLLSSVQATAMEKRRHQAR
>RIRR_MADBUB
MDRKQIVSTTQPEPVNSKEYISNEQKLIPEFSSFEHQKENILPIKQGRSAATLSQIFSSEPSTRNAELQVGNNKFNAELENLDELDDPFDVYDRYIKWTMENYPQAFGPHSRVCQLLEIASNKFVNDARYKNDPRYLRCWLQYSKHVGKHKELFAFLKSNGIGLDLATFYEEYAEIMETMKCYKEANEIYETGISRGAQPLERLNKRYKQFLTRMTLMDVNLNTNTVAIPTPPIPQQLNLNSRTILGSKSSSSSTRSQPMNVFHQRNPTSYTVSDIENASSQISTSDNNEKLNIFYDPNGEIGNSALSSTNSKTSIWNSYGTYLSRKKEDIQEAEQWKGVTLPQNKKVHAPMAAKLEIYHDKSIECSSNSSTNIRQATEQVEIQSLNNKNNCLTEALKKLVDIQNKHEISSDIAQTKSSQFSQNENSNKPQPTSSVSQEKKQAKRYELGPKEKCCVKIDNFYGENGEEISFEEKRAKTLGYLESNYSEKVEEKLGKRESKVTEFSVPIHETSPIQKIEKKPSPTICTRAALSDIIEMFTFTQPLKDLQNNDDDDEKKTSNSNVYQTTQSGYHQTPSRTNGCKVNDQENDVNSTSLDLINRENKAKFFDPMTPIQETSREYKTTPFYTSEEFNIMNVRSFINTPRVDDIKLDLASPMKLTAVDHESNMLEPPAFPKLSNPCNPIDPKVIEQILAALQPPLNHYKGFYDARKQTCNNGSKIEKLARCWDTQGRRCTNVSVNIEEPVTFFNDSFLIRQKIGEGGFGKVYLVLDTEDYAVNQNEKKSSRALKSETPSSALEFYIIRKLQERINSPTIDSIISVHSLYYYKNESYMVMEFVHQGTILDAVNRAKRENTQLDELLVFFFTIELLKTIESIHEAGIIHGDIKADNCLLRLEPVEEWDIQYDPSGANGWSKKGIKIIDFGRSIDVTLFPDDMKFIAEWVTDDQDCVEMREGRPWKWQADYYGLAGIVHCMLHNRYMQITPVLVETNTFISGPATMAVKKYKPILSFKRYWQGELWQKLFDLLLNPLLVTKDGQMPITQQLKNIREEFEQHLIQNCEKNGKSLIGMLKKLERNR
>CGLA_MAD
MPAQKVTRFEDIEVEKENIAPLRHGRSAHRLVSALSQNDDEIKRIRASFESSLLVKIEDHDDPLVLYLDYIDWINHAFPQGGSSRSSGMLDVIERCITYFKDSERYRDDERYVKIWLWYMELFSDKYKSDCKDLFIFMLRNRIGSKVPLMYEELSSLLYELKEYKYAISVINLGLKECKYGNKSLVDKRQLLLEKLGDDAKVIDDSVEMLDGAERVILGKKQSELREKAKSNKTSDRETKMSSSIYTDSQDPEVHDEPLSCLRNWDIFEILHSRNKENRILAEPLILNELDRTFSGDQLKGGKKMILFQDNLGRSEPVYKLIKNNSGKLEKIDYNTNLLIYEGREICLEEILTMMKSNTQNNKRRREYDDSKNLHIKKQR
>CGLA_BUB
MVFDSWAVAKPQATPNLEDVRKHYENLLYEDLENLDDPLQLYLEYIKHLKHCQNEGQGISCSQVLQDVMERCLLYFLDLEIFKNDPRLLRVWISYMNMVYKEFIDEKINILCYLYHKKIAVRLALFYEQLAECLASINKGEESVAILRLGKDNNAFPTQRIIASYEQYALKYGTTNDNNNMYIQFMNTYRIPTFIINYDSSNLSPIPLRQIRKEDVTNLDNKNDNTSKTLNEEQNDNDDLIPQSKPKIPIFHDSESPEKNSKSNKSQVLKVVEMKGKKPQKIVCNFKLLFPDDSQEYCIEEILAKSSISRDILRKKQDRVKRNLDLSVTNSKADIKRRNILSDKITGLPSTQPPIPGLNTENKDVDTKYEVDSPVKTKIDVSTSILPLKEAPMPGMTSKQYGAPSSPTVTMFSKNAMNEVYSMFNQNYEDFNGLGEKEDTTSKFSQYENFTEGFTAKNLDDLTEAKPNIIRTDVGEISNSNVRSPIRAIPNKSKLPEFMTPIKETARTLLPRNKIKIYEDKPSSVIPSQSSPFISQPIPKESNSQGKEIPEYKQIINHPTSKKFRLSLLTNIQPPLSTYSTFYSYNQNLKMSSHLKKMHKASKIENKRQILEFKKADELYCIVGELGQGGYATVYLAESDRGDIRALKVETPSSSWEYYILKQIENRLQGDKILDSVISAYSLHFFLDESYLVLNFADQGTILDLVNYYGEKSSNSVDECLCIFLSLELIKIVLRLHDVGIIHGDLKPDNCMIRFSDGLLGNYDKHGGNGWHKKGIYLIDFGRSFDMKLFDKNTKFIADWTTDMQDCPAMRKGDPWSFEADYYGLASIVYCMLFGKTIEIDNTNSGTYRIRGTIKRYWNHDIWNPLFDILLNPSSTGSFSMKIETVVSRMEDYLSVMGNSQQLRSIIYDLQPELIKIMSKKMSLGKRKTSI
>SPUN_MADBUB
MDETEGKAILSMDAFEHHKENVVPVKAGRSAAVLANMLNKGDIEHQRAALEADLLVACTLDPLDPYHRYLKFLEQHYPSGHPDFGLVLEATVRKFKRDERYKNDPRYLWMWLRVARQAQDPVQVFKYLSVNEIGGELAAYYEEYAQLMVAMKRFDEAGEILLLGIHRSARPLERLKARYEGFKNLPRPIVEPEQEPVPPVSTSTRPVLAARRGGTTALSAPSQTSKSTTSTLQVYRDSEGQHQALSERVMPTSTQANPWPDYGTSMSQRKENVREPTRWTGAILPQKKARQVPTRSKIEVYQDEPSESDIPPVGPVERVLRPKDVKASGEPSTASVLMAMDRSPPKRDTISASEREKTHPTAKDANTTRDIKIVAMVDEKDQDGCPLSFEERRARKYGNFSSPQPTRTREPENQENVPLAPTQPSTKVKSCPSPTINTKAALADVFEMFNKPLQSEAVAPVGGPSEADLYVEDDETISAQVYKRTHASIGVFVDQVEEPRETSTQKQEDDNPFLEDRSGMTRSRGIRPKGSNVDEVKHGRDDSRTGPLSEEPCQSILPPSDLRGSRLGMPSAHSTPYHGRYTDENQPTTGDTHDTQPTHPDRPYRFSMRGLDLMTPITEVSHECDRTLLSTIGRTGDDGHTVMTLATFGDRTLSSISYDSQHTDHDDVPSDFAGQPIVLSRQDVGIGRSVPKNHDIDTLVEDLSGVRIASSDDEHVLSDTLPSVTIPLQVPNPCDPFDPSITALIAAHLRTQTWPRLHIHATPTPLAHLETSKTEPDLSEIGPYTLVSKLGQGGFGRVYLIEHDTDPLSDQEDDARLYALKHHFVPTPWEYLSLLTLHTRIDPTLRSSIIHPHSCHVFPNASFMVLDYFNGTLLDVVNCAPVYGYGTKGLDEILAAFFGVRVLRLVLGIHSAGFIHRDIKMDNFLVRLDESPEWDAIYGGPGWDAKGIVLVDWGTSVDTQLFQPHQRFKCDLDSLDPSFEAPSLNRDWKFDVDCTCKSPPRVIPFN
>YLIP_MADBUB
MSAPVEFAAFEHAKENIEPTREGRSAASLAAVFGNNSSDAEPERQEFEQRIKDSDLDDDPLQIWLDYINWTKDRYPQGATSQSNLVPLLERATAKFVNVPHYKNDVRYVRTWMTYVKYADTPREVFTHLASLGIGSQLALYYEDYASWLETNGYKNKANEVYQAGLDNNAHPVERLQRRYHQFCERCAANPPDPSESTSPAFPTVRPALSSKFGGALASGGAGGATEPATAAPRKKKLSVFVDEEIPDTSASSGPGYLGTNAVRRKENVMQATPWAGETMPSSSALKPAHPKLTVFREVQVPKSDKKNERISIDMDLLYDGGIEFCLEEVYAKSRGLYGKKYNARPATPKAKTTTIMVKDSSPTGPRPATPTMTLHTKGAMDDIYDMFNQPLGGQKHDTKQQNDDDNDDDDDDDDDIKDDSDLDNESDQDQIWEREITSDFTESLKRKVPSEPQAEFIRHVAKRYDVTESPRPYSGKTPYRYDKNSTPYSESPAYEVPKYAASVVSPQRTPASASLTDSVRRRKRLERAAETSPAARTPSRDQQNRLNVKQQQMMHQKYQHQIQQQRMQQQNRVRQLQQSPGSAGAAKRTAPGTDKRAIVIQQQRFKLAAPPPPFKTLQQPTYNPLDKRLRALLTQTALGRVENAQSLYQSRQTGLGIPAKVSPRNAVFLELEPYGTLKVNKKLGEGGFASVYLAEEVNNGKKNQALALKVEKPASIWEFYILFKLRGNMGIGPLQTPPLRIHSAHLFKDESVLVMDRFKGTILDAVNKMSGQIGEGIALMWTLDLLISVESMHHNGILHCDIKPDNIMVDNSEGRQAIIIDYGRSLDMSMFHDNVAFVADWDTDNQDCYEMRKRQRWTYQTDFYGVAACIFTMLHGSFIETTFRDGRHQFARGWKRYWQQDIWLPLVDFLLNPNKVCSIPTGEFNWPRDCEKTKKQLEAHRRAIEAYLDANPKVVSDPLRSIREVLK
>KLAC_MADBUB
MGPIHFDELEAQKENIISLPQGRSATRVTSAMNKSLSSIYDTRLAFERDIHDTLDELDDPLQLFLEYINWIHDNYPSPTTRQSGLPEIMERCIEYCKNIETYKNDVRYLKLWLQYIDLFAVKLDEKREMFVYMMRLEIGDRLALYYESFSQLLINMDASGDALDLIDRGIEKKARPLRRLEQFKLSVQQAIQTRGLTEQELPRSFSTFEIHGDLVLGRYRSEINDTRNNSISRNNDNSMSERSQNSLKSTGKLQVFADNEEELQNDKFMLRQDLPTLPPYKTRNKENHTPAIPFKSGSTIAPLKQSNSFSQTDLDKIPVFRDDLGRATPVYKLIEVPGRKPEKIQTNFELLYPTADEEYCIEEVLALARNCYYKEKNSSVKRHLEENNHENSKPMKKRGLQPKSPEYHKVTTTSILPLKGDIEPDGLTGHSDGKSKSPTVTMFSKDAMNEVYSMFNQSYHDMKNYSDHDDTTSGKFTMYENFQEDLTGKNSEDLTEVKQPMESKNLSASTSANATPSRDQKQETTTPTFKSKLQDYMTPIQERTEPNFKTLLSQDDDITGESRRKSTNSVNTAESSPFLTQPQRLLDPSPSHQIVENPLSLELRRELLESLDPALASYPTYYEYSQQLKMSSLLKRIQKVSKNMNKNPIVDFKKTNDLYCIRRELGEGGYATVYLAESSTGQLSALKVEKPASVWEFYILKQIERRVPDEAILKSIINVSALHCFQDESYLVLNYANQGTILDLVNWERERNGGALDECLCMFITVELMRVLECIHDVGIIHGDIKPDNCMIRFQKVSHLGKYFANGENGWNRKGIYLIDFGRSFDLSLFPLGTKFRSNWKTDQQDCPEMREQRPWSYEADYYGLAGVIFCMLFGHYIETVKVASNRYQLKSPLKRYWQQDIWNPLFDLLINSGAHDSTLVSKLRHYRERMESYLERESALKLRNVVLSLEADLEHLRK
>MVER_MADBUB
MQCQQNPSIQDRQQTASPVNIDLIVDDKENIQPIREGRSAQTLSHLFATQLNDRVQELEQQHQQFQHDIEHSEDDDDPLDIYVRYIQWIVENYPQGAGQGHDSNLLPVLEQAMKAFKGDERYRNDPRYVRFYVQYSGIVEDPDHIFKFMMANNIGVQLAMLYEEYAEYLEDTEDYVSAREILTLGINRHAMPLGRLKKSRNEFELRAQKFEEEAERQAMQEALLHGDARQAGSGQGLAAQRKVLGIKVSRSESKPTNISSHFHVALNSASAISRSQSQQGATSIQRPNGKLTIYSDATDSISSSTGASVGHASPSQGANRQTIEEPWKDLSTEQIRRKENVYESTPWQGVTLRSDVTVPKKAVRKLEVFQDPIPVSPTSCPLVCSTMVTCVNECQTFDIYMAGPQQERAEAPITESPQHISMTYTVENTQRSARAPLPSQLRDIARISSRFPVALSEERKPERLMFDQKEIYAEGEEYSIEEIRARRYCSISSTTAGLIRGPEFNPMATSPPGTPLQMDGNNDFDSMPCTPPQETFSEDENNPLYQQYPAERMLVVSEEQMERRKRIAEHRRKLRESPTIHTVEADAYMNRMFSSDYRAKKRKADSDVERTPTYLSEEARAILEDPVLQYDSDDDHDRSFDDEDCGTMTLAIREMRRNDSLDRSRSAGVALPVDLTIAIAERRRIEADKDKA
>MELO_MADBUB
MQQQHTHKQHTHNGLRRDSFSPPPASETSFSSVVVDIDAIELEKENIQPLRQGRSAQTLARLFTTQHDDRAQQQAVMHGRFQAEIAHIDDLDDPMDVYSRYVKWMIENYPQSAGQGHDSQLSPVLERALTDFKDDERYRNDPRFVKLLIIYSEKISNTIELFNYMEANGIGSEIAMYYEEFADFLESREEFDRAREVFVTGINRRARPLGRLKKQYEDFERRAQVYKDELELEAVASARSTSVPPQQHHQQDHSATSSSSGGSQRRVLGVKVSGTQSIHSNASTQGHVSIGQERSTSSTTTSRARSTESCGPSRPNAKLQVYTDQPSQPSVPTKPKATSKNSTSQASTPWRDFGAEQVRRKENTREVTSWKGATLSSEDTVPRRLLPKLEVYRDPEDASPPPTDSASPSTRTSSFSNENKPPSPLAPVPTKHIPIITTVLDEAQSHSSHTHPTSNTQQASTHDRGSGGQKFPITTNINGRTERLMIDLNDIYVDDEEFSIEEIRARRLRYSWWHPNNPSISSNSKQSPSVSPPPPSASPPLPAPPLAGSSAKHYRDDPVSEPGSGMPPQKKSQPDKEQDILPSPYRAQAPSLSVKELLPQSPSDEERHFFGSRRRLTASPTMNTKYASQEMNKIFSDRSRARRSMDSQWSAEDTQDVGRNELDNFTMAYSIPNLPPLTLPPFSRYLDSEIVNEFEDDDDQEGLAEGFATNLENGYSSTITQDIAALRRRRAEEIALGDNTRSNQGNRLSLREGNRLSSRFDPFRTQESDITIAIRQRTQQQPQKQDEGAERSDNARGVFSYLRPSLGRTSIGSQSSAQRRYGSEGGGQRSTGRTVQDELESPFIFKDGGAGLDVGMTVPMLEDEAPPAFMDDLPYT
>PSTI_MAD
MAASTEPDVFDEPSPPIIDGDILMASKENIQPLARGRRATTLASVLATPHSQRSSYLASARSRHRLNCQLALENAEDDDDDPLEAYYRFVYWTIENYPAGQSAESGLLELLEEATRILKDDRGGKWRSHLKYLELWILYANRVEKPQIIYRFLLTNDIGTEHALFYEEFASVLERNGRRTEADEVYLLGINRKAQPLEHLQAKHRDFQKRMVLCAPSASSPPSPPRETTEAESSKRRVLGESKKPKSRAAAASSSTAASMQEDVFGTQAVTRRAAPNARMQVFVDPSGEQAAAAAPGVWTDVGTRTSRVKENVKEVSKMKGTVIKQKPSSSSRAAPGPGMSGGFTVFRDPDPSEAQGGTIMPPPPVPVKAVPKTPSHRKAAIVPFIDGDASVLSTPKSSFTVFRDETEEPSSTMTPSVTDSVMKVKRSTPSENPGLGTGVEPSTEAEALRKDPLKNYAPEERGGEEA
>GLUX_MAD
MSTEDVFSDNSPVIVDCDVLEAAKENIQPLASGRRVTSLSSVLATPHAQRESKLAATRHRLRINVEMALEDEEDDPLEAYCILVNWTLENYPQGHSAESGLLELLEEATRVLKDDRGGKWRSEMKYLKLWMLYASFVEKPTIIYRFLLANDIGTNFAILYEEYAAILERDGRRNEADNVYSLGIARKASPLDHIKSRYADFQKRMMSSALPPVAAAPTAPMTSTTRRALATTSSIPPTPSTSSTGQSQPRSTSNTPLQIFVDPTGSAARSAEMETNAWPDIGTRKTRVKENIPETKTLSGTTLKQAGRTKRLASASSGSKIVPYRDPGPDEMPPPPPPSASDSTSRPSNTPAKNSSFAPFVDTDSKSAVPSTPKFTPFRDESASVTSPAPVLPGSVMKLKKAGVQSPTPTSEAEALRKDPLKNYDTADCQE
>DHAN_MADBUB
MSSQTDASLIEHDKENIQPLPEGRSASKLALNFKNASKSVLKYKEQQQKRKEQFELQLENSEELDDPLQVFLDYINWTHDTFPQGSNTESGLLALLERCTSCFRDVAHYKNDPRYLKVWLEYTNYSDSPKDIFVYLAKKEIGTELALYYEEFAKYLELNEKFQDATQIYEMGVEYKARPLVRLERSFMQFNERMHDPARRTDRGESSIKNVLAVKRGDSAVPIGMTDAQATRKRPKLQVFVEDEDKNQDILNTLFDGSANPPELGPIKTRVKENILTSKPWCGETIKQKLEPTKPESKITVFKDVAHDTDGAVPIQTIEEDENGLMHTLIRHPGKNQEKVSLNMDLLYPEQGDEYCLDEILALTRKLSKVSLGYEEQQNLIPEEKTPLKPHNNIVDESTFSKDITFTIPLKDGGLHEDDDTHLPFKHRPNSPTMTMFSRMATNEVLTMFNDAGQNLNTDDEEEKTEGENTTNFDGFVTETIHAIKPEEKELKQQISNETGHSNEGNLEKTITPTRDTNVQGDSVQSSPFIERPSSSVIDKESNIFDPVDESLRERLLDDLATPISSYSGFCNYCYTKINKIKRFHEITNNKTKIITKGSKNSIIDYCGDEIYCLRYELGHGGYGVVYLVETEMGKLKALKVESPSSKWEYYILTQIHQRLTIFDCDIREMIVKPEALFFFQDESYLLMNYVNQGTILDVVNIYKNRGSTVDEVLCIYLTVELLKIIEVLHSIGIIHGDLKSDNCMIRFSHSKEWSDTYSRYGSDGWFNKSITLIDFGRAIDMTLFNQNAQFVSNWETDQQDCPQMNKHEPWSFEADYYGLASIIYTMLFGKYIEIKESTTGSVFLSHTLKRYWQLDLWNPLFNLLLNPYSRSDDSNIKLPITEELKFQRHRLENWLDANGSKKNLKSSIHDIEEELNNDNKKLFNSLR
>NCRA_MADBUB
MTPQDDSVNFDIIESHKENIQALPSGRSARKLAELFSPSHGASSSRQALAPQLTPTPNPTEVKSVNDAIRAEYEAELAAFNPEEQDDPLDIYDRYVRWTLDAYPSASATPQSQLHLLLERATRAFVGSAQYRNDARYLRMWLHYIRMFSDAPREAFVFLSRHQIGEQLALYYEEFAAYLEGEGRWAQAEEVYKMGIEKEARPVSRLVRKFGEFEQRRAALPEGAEDQSNSVPVLPVVRKALGVKSDPFLAAGVERLPRDPQAPRPNMGVGGAAAGPSKPKSKLAIFSDADAAAQQPALGSLSAGSKGWDSIGSLADRKKENTVEPKPWAGEVLKAGGKKPVQKMQVFRDTIKKTTNPMMMNKQQLSQSHIPIHHSQSQVTVNPVSGKRERVFVDLRVIYPTPDEPGTELSFEEIWAARRGWLDVVWEDERKKRPLDAMLTPKRDENMEDLTLEMASTKIVAYHDVLKLDENGKPIYPEHKAGRSAKKNKVIEVNETQIIKAKLDSPSGPKMKKRGSSSEPTMTLHTKAATDDIYDIFNAPLKPTANPSLSDDENRYDSDDYTCGVDDTSKNLATSEAGDETTVVEAIEETDVADEDDDVKSEWSDFTARKHIPDYQGGGDEDHEMTDVLDEELNGQPETSHSQFNHNKVPDENPTQGERPLTHNPPPAPEEVPPTTRNIFVPVPPADYVPTRRPYRDPVEVANNRLPFMTPITERTEFSSLDVTYHHPNMHHPVLTKTPSKAPGLHHDMRDDMSVDGEEEDGQFSENEDEDMLEPESSPLREIPEEDEEEEEQQEKFSPIPVLYGQLGQNQPAARSPLAVKSVTTSPLAHRAVSPLAPRLPGPIIKELQCNPVDELVRKKILANVHPPLTSYEGFYDHRHEKIRKGAEIRKFAQAQSAASKRGRKSTSADKRDSLNEPHPIMLQLPGNPSTKYTIKKELGAGAYAPVYLVENSKPTKTASRTGYGYGQQENENNNLPAHLIRHPREALKMEQPPTAWEFYMMRLAHTRLLAANTSLHHRALASLSPALELHLYQDEGFLFLPFFQHGTLLDVINLFRSESSGVMDEQLAMFFTVELLRAIEALHSVGIMHGDVKVDNCLLRLPTTTDILPTNQYHADGSGGWAARGLTLIDFGRGIDFRQFRQEVQFVADWKPTAQDCAEMREGRPWTWQIDYHGLAGVVHALLFGKYIDTVPCGTSHSRSFGGPGGNDQKRYKIRENLKRYWQTDIWGHCFDLLLNPGSYVDEEEGGNMPVLKGLRTVRERMEGWLEANCERGVGLRGWMGKVEAWSRGRR
>CCOR_MADBUB
MSRIGSLNTHKFDKENQVSLGNTSSITEFKDAQKLILKPQTKIYDSSVSAWLKSVVNNESNTDVLGSLYSEFSALVKKYPEAHKDKPKFNAIREYIIQNLSSSLRYSNDHRLLEIWLKDPLLNQNYDIIFEKMMTYGVCKYWSSLYITISECAQKAGRLEKAKYFCKVGLENKAEPPKALLNRIEEVETLINVELKAKKKAETSFINESFKRPSSTMVYSSASKKSNILTKDIFGPEIQYLKVSHTESEYIKNPKYFEKFTEYHDDKSYLRKVPNERTMSRCFMKGKIADETYEEYRARVYSSRKSYDKKPEKVFEEPFNTPNRNRSLLGNSHSSLFSTPSLLNSSSFIRQSSDSRNRVQALRSNSNTSIISNSDRIQFSSQPSGTPRSSTSNLNQSFSQPSDTPRSSISNNTPRGSLTNNIQVSSQSSSKSVTFTPNNTQQSSQLGSASNRVHVPSQSSNISVSFTPNRAQPSSQLSNASRSTTSNRIQTASPAFSVHIDNLEPSQESHLSQSYLPNHDLPTSSQLSNISTLSQNSTASELNRGRIFSQPPIPPELEMPSFISQTSELDIADVSNISGFEPNTTIGFTNLSLHQTPTSVRNRNLQRQTITPYPDPEELTCTEPQTQSSEVHDHDYSFSQDKTLQLGSIISGIQNVPRKRGSYINMFNRDSSPDTGFVVYRDP
>AGOS_MADBUB
MKVSHFNELEAHKENIVPHREGRSAHRLTAALQQSLSDIADVRLSYERRIMDELEELDDPLELYLEYLSWLNDAYPQGATTRQSGIIDVMERCLKYFQELDIYRNDPRYLKVWLWYTEVFVTSLQEKKDVFVHLLRRQVGAKLALFYEEFASILCERKEYGNAVSMLKRGIDCNARPLQRLRKTLSDLEQKLLDGGFVIEELQRVEHLPEPQSELILGRGRAEIEQQRMVTERPGSGSKGKMQVFKDDATGPQTDDWKLSGWTQLDDKERRNKENKQHSIPLVAGTRTDRQPQYPTEKSDIEKIPIFSDALGRSGPVYKILEQPGRKSEKIECNFDLLYPAKDHEFCIEEILALARNVYYKKVQPKVPTQSTSILTPNKNKRRKAVLQDKTDTPTKPASPAPHTRQYSPEYKNITTTSILPLKDDNADDNTNYSEGKPRSPTVTMFSRDAMKEVYSMFNQHYTDPKPLSDNDDTTSRFAVYENFTEEFTRKNMDDLTEVKPTTVEESPYTEDQQRSSQLSKETVTPSYKSKLQDYMTPIQERSESTFRLIASQEDGFRKRRQSDAPSMNTAESSPFFTQPQEEVSIQENIINNPLSKTLRQQLLESLQPDLKTYDDYYQYTQPLKMSALLKKIHKVTKNVNKNPIVDFKKTNDLYCIRAELGEGGYATVYLAESSTGQLRALKVEKPASVWEFYILKQVEKRLAQTAILRSIINVSALHCFQDESYLVLNYASQGTVLDLINLEKHRSGSSLDECLCIFITVELMKVIECIHEVGIIHGDIKPDNCMLRFETCSSLGDYNPYGENGWSKKGIFLIDFGRSFDLTLFPIGTKFTANWATDQQDCPEMREGRPWSYEADYYGLAGIIHAMLFGKYIETGKFKDGYYRLSNSLKRYWRKDIWEPLFNLLLNSGRRGDQQTIISELKKHRSRMEGYLESETSTKLRNIILGLEMELTKGR
>EINT_MADBUB
MVAFGDICEDEIEAFLLSHIDIPYFRNNPSYISLWQRYYYKTKEPGVLFLMKYKKVSQYYHWIYVELSRLFMKNGHYGISRAILDMGIACNAYDKKVLKDEIEKIPLSTTVFSDHETSALINPKGFVALGKVWNSYRETLFYNRELFILDGEEISFEEYRSRIWSKKTALSCPRVSHRVETDVPSREEHSLNNKTRILSRGSCRIHNQDGRKRENNSAEVTENILASGQEIIIDDLIYYIKEVIDEKRYRMICISNEVSKDLMNRGDLLLHEVSKTTIDLIQKLDSNYVPPFNVKKLGSRMFLLYDFYYFGSLKSCLDVPTSIRSNIALYFMAQLADIFNEMKKVGLGFTSFSLESLCVSEDCRLKIVDFDWSLESPEINYGEIMRDFLQQYTNFPTDAPDITEKIRSELEKIKLKELIVKYKIHIYEKICKYP
>AGAM_BUB
MVEGSGGGGGGMVANPRFEADKQAWEDAIRGYNGTDPLDLWFNYITWYEQNRSFDRLNNLRSIVEKCLLLYQDAEGYKQDTRMVKIWMKYIDMQQSPASYYQMMYKKNIGTQCASFYIGWAERDYKQAVSIFNLGLQMKAQPIEELHEAQRNYRLYSETLAKKRSASAMVEQRLPAPPSQSPPHKRLKQEPSYHPGQAAHPSHTHGVNGSVITEAPNGTAYANHAPQQQQHGYYHQQQSRPVPAGSYYLPEKPPNGTYYASNGQQEPYQQANSFTAGEVNVTPVPAATASHPPQQPVQPQASSEEHYHSSPANAACQQGQELATVPPTTAEQRTEAPDYRSPDESIIECNLNNSAYVISSSLSYVYDDPDLVQQYTLGPEEVVRPAGEAVEEPAAVHRSPEPPHAPPVASDAIRLPPNFVREAKNNHETWDVPLCLEEPYDPNRRCCYPKHLVYPDLHAERPTMEFSLEEIRAQRWFERKRKEQQQKEAEAEAQRQAKIAQQEKEKQMRQMQQLKYQQQQQQQQQQQQQQQQQQQRMYPAQEYPNAAGHMPAGQTIQTPPTGYHSQQMRQGSIQHTSNFYHQQQQQPHSPYHGYSNGYSAPNPLVQHQAYHQPNVTPSVIQNHHHQQHHQQHHQQQQQQPHHTVHAGAHHQHHSPVPTTHMHSPTAAPVTPYGPQHHGPHQYAPVNHAHHHSPQPYHQHTQQVYVPYEGHAHPSYPAGQQPHQQQQQQQPQELPSQRTYQNMTTVVSPYGHNSPAQHLSTPEAHASRPNAHYAMAPQTPPNHAMYPSSPGQQHPHQNHHHHHNHHPQQQQQQPQQQQVQHQHSQLAMGGPLHPQAAAGRVAQTHHQPAPHQYHHQYQHYNHANEQAQTKAQTVPVAGYAQQQGYAQDPAKMQSVQHNSYGHGSAVPEARDAQPTVNGNSNAAYVNAQGQAQLQYHRQQQLQQQQQQQQQQPQQYQPHLQQQQQQQQQQQQQQPMQHNINNNHGKYNANCDDFEEQIEASTIRFSTPAENGTSRKQTITIKFKKEKTGLSTSVSGATNPYSPVVPAGGSGADSPSPPGAGEPSAISAANTHSQPPSVPREQVEPAPAAPADERAKKHKKHTKTQLQEAGGAAIGESASAKAKSSSKGKHSKKKASMVEPEDRGRAAAATANHMDDANLLLALSSRPDEDSCLSVQSQTDASSVGSKKKKKSKRSKSSSKEKRRKHHRYDPDDAYQAEEDEEDEEEKQQEGHRVQRAPDDAYSEATVGDYAADEDEDDDDDDGVQDEYYEVEEEDEPENGVEEEEEEEYYGEEETSMETTRRRTNGSSRRSEGKRIIRPDEDDSSYQSNSEFNTSFSNISFAGDNSNGPFHYGGGGSNCSTPVRRTQTSVGGGGGGAGGGVGTGGGAFSKTSTPVASFRFLRKQGTNLSNIGQNEDSMNSTVVESSFFQAGEHDEEARRRRLEKALATIETQLGRPFVDPFNGELCRAFLAKVDFPSRNRDAAADNYHLSSANLPKLLKGQTANLGGTAYSIEKEVGRGSYGSVFRAVNSQSGAVVAIKYQKPANTWELYICTEVKKRLTNLKMLPGFMDISAAVIAPNASVLVSEFSQYGSLLDINNKIRTAATRKVSHHTSIPGYIDLSPIFYASLVNQVMHESLVMHFSCQILSIVEYLHACNIIHADIKPDNFLLMKIPSRDLEEPTLRLIDFGCAIDMNFFEPKRQFKKVIQTDGFTCIEMQEGRPWSFQTDLFCVAGTIHVMLFGEYMQLHVWTEVFQKLLNIKDIDHMPSLPDLRRLINEEAYKMDSELATHIRSLSNLLKSR
>DMEL_MAD
MDFDNAKENIQPLASGRNVSLLQASLSQDSTHGQELLAQRKQMEEEVRTYKGADPLGAWYTFICWIEQSYPAGGSGSGLQTVLHQCLTKFEDDERYRQDKRLIKLFIKFMEKQKDKIEFYQQMYNNGIGTMLADFYIAWAYSYDLSGNMRKADEIFRLGLECRAEPLEDLKEAHHHFGYTVGQRMLYSTGEEANAVNQELNERRLALQSLHGRRQQISNSITVGSIRTGAAVKSGLPGVVQVEPSTTTSRRNVGRNVEVFNDENSEGNIPISNSETEVKSSLRSIIDSACSQENIKEPVAWNKANAKRHKHGKIFGSNASPDLGFDIHVDEQAMPPITNYERRLEQPFRFPTNFVAKNRPQEPWVTPVTIEDEPNASGLPCYNKCLLYPRPNIEFSPEEYRAYSFLKHRNPQHPFIHRNDDWWGTGRVIRGIRCYPNFARYSKPQDLDELDKFWKPPLVPGLQVVFDKIYNEVEQKEYQPEELLAAKWMEKRNVTVHGDFDMEETVCLPGNKMPRRKSFFPSSFRKSIMPRRVSSVQEEDEKKEDEATLIVKDIPSQVAPKIPESPCDQIDEPKIKIFEDSGSPRDNFAVPAVPVPKIEIYEDSEEPQPTPKTRPFYDGDETCSTQMFNMFIKSQAVSTPKGTQKQAPSRQFGTVLKELPLPEEAAHSVESPVETRSPTLRKQLSTILETSEHGTQSLATSGTTTKSTITSTSSPGSNAVSKLGSKIEENTPGQMRLQRVISAGVSAVLSEPEKPGGDNFLRRELWEPNAPSVPMLKSLRFQEDKTETIPRPLACFQEDKTETLPQMPIALPENSMDHGSLGAENCFSAPQLPTLEDESDLCGLFGKTPPKTNIFGSPKRNFDPTSQLFKSTQGDRRSFAVTGNKLEAAPSISNLQDSFMCDLSFVPETQPEAVAKSGAIQKFDIFLDDTQPKLTKSKPVALMVSSFDLDCTLPETQQVAIKEPGTQQENIGHSHMIASFMKDCTEIGSCPSQMPASVVKTNISSTSNKIKFSNDSMSESSRKAPVNENVGISKQPDEFFELNAATEMFATNISMIKNSTLLIPNAKVAEASELSIYYKTTPLTPKQSHRSWSQSDLETPPRENFVHPTSNGDQTVLNETLADANKNPFNVELISSLLESIDFSMYIEKLPHCQLVGHVKRLHPNTHLEVHNEKFEVSKMIGKGAYGSVYVGKHLKSGKKVALKQERPTNYWEFYICLEIHSRLTSEQMIPSYAHIDYALVGNNSSVYISEFSDYGSLIGVCNKVKSVTNRNMDEYVVMHLSCQMLDIVDHLHAMGIIHADIKPDNFLLMKPICADPNEVSLQLIDFGVSIDMKLFPDNQTFNYVHHDDLFKCIEMRTGRPWTYQLDLYGLVSVMHVLLFGRYMEVVQRSPSTIWMPKTNVPRYFQRTMWENIFRTLLNIRDCRTMPNLQQLRTQLKCALAEKEKYVAEAISKFNTILQK
>DMEL_BUB
MAMHSYMRQGSGSGGGAGAVAAGAPPLASPDEMHGFLNDKQAWEHAISLYQGPDPLDHWYNYICWYENHAQSDPELKYRETLERCLTVYEHNDYYRQDVRLVRLWLKYIAMQTDPLHFYQVLFQRGTGRQVAAFYIGWAAYYESREEYKDAEAVFNLAFQEKAQSTSELQHAHTKFAYARSLFYQRQQQQQQQQQQHQQHPPQDALQQLTNYAQQQMPQSYNQHRPQPYQQNVYQQYHPQAQAHQAPQPHQPAPQQQLPPEQQVPYQTHYQERPRYEPHPATQSPTAIPPSQVQQQSHYAPVAESHYAPAQQSQLPPQQTTVPQLHAQQPQQQQNGNGNPPPQQSPPVTNEVAGLRLPRNFHAYGRNNHETWKPALTLEEPDDPSRVCHYAKQLVYPPGAGVEYSPEEILARKFKQLMDQKAKPSEPPEQEQQTLYDSYETEKSYYMTAVDGALYGQNTSSGQENTGEEDEDNDAEEGEEEEDGGEENEEDDSDEEEEDDEEEEEHSGPYTNGVQFSAQTTFEQENRSIKIKFRKEPSSTYSAYTIENVYQQQQQQQQEQHQIIHQPPQAVHHPSPDPAPASPIPIQRQRNGSHHHFHPYMLGQTSTPKSEANGYRRARTKVKRSKFQPDLCSNSNSASSVADVASSSVLAGAPGTFNDNANFSFSSATALDNSNSSLALAVDRLNFRDTSQQQILHPVNKTLQIHNNNNNTSNNNNGTSTMADFSTFQENSYFATQHDTEAQERRLSKAVETIARHMDKEAIDPFNSELCRAFLAKLDFPGNHDAHASYKIVQTPLPKISNTRTLNVLEGVTFSIDKEVGRGSYGSVYKATDSRTGNVVALKYQKPPNTWEIYICDQVLKRIKEPEVLPGVMDISTAIIAPNASLIATEFSPFGSLLDINNKIRQATTKVMHESLVMHFSAQICNIVDHLHRQHIIHADIKPDNFLLMRVPNVDSPLPSLRLIDFGCAIDMTLFPDGEKTKFRKVVQTDGFTCIEMQEGRSWSYETDLFCIAATVHVMLFGDYMQPQKKGSSWEIRQKLPRYLKKHVWTKFFGDLLNMQADKLPALHEMRLIFEEEAYRMDSELQKQIRTLSNILHRR
>AGAM_MAD
MDLEDKKENIQPLRGGRNVEQLEYAFVSAEQWEEERKVHEKEIDGYEGNDPLLPWYEYFFWMEQTNVSNFKPAIQEQALRRCVQLYENDARYMQDHRFIKLCIKYIDAQPSPVELYNELYLRGVGTLCAELYIAWAYYYDAVDNFAKTEEVFQKGLRAGAEPKAELEQAHKLFGFSMSQRLLHKDECSKLKFQTSLNERRSALTSLRTSRKKHVGSIRTGLAVKSYQPGTVNQENVPRNIATGSSNAIVFTDDAASAEPGSSIVRPFSSVHNEPENIIEAARLAKTNHAPSSSLHKKPLFGSHQAPSFDIPVDKEEFKPIPVLVDNGSRGVVLGPQFCRRNKPQTPFVVGICVGDPKERAIPMYDKIRLYCRAKEGKGEVGESRTEYSPEELRAYGYFVRRGIENRFTQECAKVWGRGHEVGIRLHPLHVAEAKSNESGDVGFENPSLSEADKNIQTKIKEIYSNPGEEKSIEELLVERWLKGKINNDIDPVDMDETHVESKRISMGPARFSMAPSAFSDGSSQMRPRKSMFPSQQPIGAQEVFKKEDSTPTPLKAAIVNDRAEKKQENEDSPSAAPVVASKKIEIFVDDSDENDERDEGTDHFKPPNEMPQQQQQQQPQSYYPNDTCSTQMFNLFREMGAPAASATAQKEATPVAIPGAVINDENAVPLVDHSTPPSVSSGCNSTQSHKQLSTIMERTETSTASSSTTGAVTKSPVDTQVNRLPAETVTVQSDEKENQLITRATGAAQGGIFQLSEEPTFSGFGFMATGGTKNVSHMVQRELEANSIASFRLGTERTNTVPIQLVKPQRTIPELLDTPQLVPPIASTTVSTESTITSNASTVVAAATIEQKTEQSQRKKNNSLLDLLDTTFSPRPAPGNGSKSGESGTATPKEEEKRKECSFNLSDLIKSPQPTKTKPDEREDGITALEPIVAPSLPPCHDLSLLPMAQIKVEKSLNIDASLALPSFHFAEAALKPPVPTIPTAPKAITPVGRIVLDDFPSPLPPAGAGERVSLEDINTMAFSLNINHAVNSTIIQEGFKTPAKQCPPQPTASQPQQSKFRIVDVQGGVSKPSDFLMPPPPMAQTGKQQQQPASVGNSNAHDNGADGDVSIYHPRPAISQDAERWEEIDDALDDQQSNEYQHKPIDMDGTMQQINAHLVLDDIDPFERSLLEAFLDRVDFLGYIAELPTCLMVNKVQPLRKDALVEMGDEGVSFKVQQKIGKGTYGTIYCATEEPSGKKVALKQERPANLWEYYICLELRSRIENPDIVSVAVATYKYLIVLRFMNLSLKFIHRNEVIRISNRLFKVNLQGLMNLKKIMNIQILSIVDHLHSCQIIHADIKPDNFLLMGPIEMNTKIPCVQLIDFGVSIDMKLFPEDAKFKKVITTDGFTCIEMLENRHWTYQPDLYGVAATSHVMLFGKYMQVQKSIVNWSIKTAMPRYFKKVLWENYFTTLLNIRDCEHLPNLQQLRAAFLEEITLHEKYIQSKVAEFNHVLATCK
>ZNEV_MADBUB
MVDPAEEFELSKENIQPLKKGRVICQLGTALLAQDDQQAHHELFKQREKYEVLLRSYEGNDPLEPWYEYISWVEQSFLRDGREGNLNILLERCLAQFKDDERYLQDRRYIELWIKYIEMSINPLQVYKRCHAHGIGKYCALFYMAWAFEFEKAGDIKRANQVFSEGFKNYSQPRDELEEVHKNFQLRVARQVLSGISEVEAVCTEQRVVLNRLKAVGRKRNCVRNVRVGENVQQGFAGVLQPITQRGHRSGNTHSDCIEVFNDVEDNIGIEFAVLEEHLSSIPRREIINKENSLEPGPWTKKYRKMRTAAASVSRPSFELHQDEEIPVKNPPLLICNALKPRKLDGDEIRCAIAVFEPEDPSKRFMYCKNKVYAGGLEFSFEELAAIEYFKGNRPLRCKKGGSLHDEVCDQEDELSCPIALFESPNPARRPMYCKGKVYTGGTEFSFEELRAFEYLKRNRPKSCKQACTEECETDSEPTVAKLYGEQFSLFVGAGGAEDAGFGTKSHVLDAENAAPECPKLLGNQSNWIRNGDENGGITAASSDVLSKLSHMKPLPTTDSSYDSAKMPNEASDQSLSHQSLTYHTKEAMNMIHEFWTTPENTNLQYNMSHADGFDSKKKKLLSEYDVDTQCLHPEQPKININPFEIFKDESEAQEEGKNYSFCASQPERKAGNFGIFRDETEVMGQMQNCSGNLPVPAQQKSQFGWTFGDNVQILHNERRENLISEPTEAINENCPFNYFKDENISPDTEGIPFVPSPGMTEEEENALKGTEMKENIAPEDFFAPKAEKRKMAGFLQPSTDLPCDPLDDPALQGELQESETCNSNVTCFTQAFSCPLFSSTPSVGKFKQLHGMNTTESSAKSEYWQKDEGDGTCSSYDSSTNLIRFGDGSEALAGVGVADKVGISAVEDGAGAFLKSDEVGTHRSAGSATQTAETLGIIMETTGSCKSSSSSSSGVATTCHTTILSQENCTTGSTRKSENIDKIRRNSEQQIDIAYKSQENPSVQEVLEPSQHCSSDNFIIRTFESLYYKTENIHHRSSNSNYMMGQSHLPEEPDPSQKVYGVESIKSLLQEEVDLHEKQNRVQGCQQITGNNSGFSNNSTVLGSELQDDEILLRSEQENLSHAKVDHKRENETDGGANKDKSSRTQENSLTREVSMLNLEGHKDIDPFDHTLIQQLLTHLGFPKAEDSEHYVKLNVPVPRFKIGGTVTLGKDKFAIEKILGEGSYAKVFKATDIKTQKTVALKVQKPSWEWEFYVCRQLQSRLSDPLSALAFMDVQMAYTLNSGSIMVTEYSHYGSLLSVIIKLRQQWSVPENLMLYWMSELLLIAEKLQECHIIHGDIKPDNFVLRNLPSCESRQPSLQLIDMGRGIDMTLFPEGTTFNTVVTTKDFQCIEMQTKRPWTYQTDLYGIAGTMHCVYFSQYMKVHKDKDGRWFIQQSISRYSKRHLWEQFFFTLLNVESCEKLPNLSQLRSLVDAEVLSSNCVSDFAPVRIILGDKLKK
>NVIT_MADBUB
MDPATVISLCKENIQPLKHGRNAAQLGTALRAQEDVEAQQLLQQERQMYEDTIKNYVGDDPLENWYDYISWVEQSYPKSGHESPLARLLQQCLTNFEKETKYHQDQRFIRLWINYISMQKNPLELYQLLYNNGIGTMVADLYRAWAFELEQVEDFKRADEVYMIGMSCRAEPREELDYAHKNFQLAVARKMLGRNDDRNEVSVAEQRHAFSSLKAIKAGKRVGSVRTGHRVRDYMPGAVPQQTGTMSQAQKPNAPIQIYQDDMPGEMKGSSILDHVPIEEAVHKENTIKPGPWNNNARKCPLISSAVKPSFKVHEDTEEINMDKLRLFPNHIAFYDDSKYDDCVVPVFVPDVPNPNIILKSQYPKDLVYANNEDRSLEQIKAQKYLETWRRKNQLSSNSQMQDTNSVNQHSIPKVQHGNQLEELERQNAERQRLEQQQREAELERQRLIEQQQREAELERQRQIEQQQREAELERQRQQQQRLQQEQMENLQRVAELKRQMYEAEQNELKRIEAERLQQQQQQQQQHQQHQQSIHNSSYMSTHHSSTTDEQHLLGQSMTVNTKEAISAVQDLWQSPSSNSSRMMSPIVHRMQAESRSKISFDIHMDSSMTQNVVVSNKLQHQQQQSFGPVPVFNDQENHHFDNPFSNHEHQNSYNNHSAAQNSYHLQNSYQMQQHHESHLQPPHQQPHLHHAQHHPQHMQSPHHHQALMQQQHQPQHPQHHQVSPHMQPPHQLAHHQTSPHAMHHQSAPQHHAVAQHHYPQHMQLPVQHMPQNQQHHMQHAQLGVPQHINTTQHMNTSQHMNTSQNMSTSQHMNTSQHLNSSQHLNNSQHLQHHPHHPPQHQTHLQHPQHVSHPHHAQQVAQQQQQSQQHMYHHVPNTMGYLQPYTSPLQSGHSIEQQQKQLHYSGYIDPAADTSAGKPSPYRMPPDLPHIKSPGMNRRDLKYLENAENKENAAVGLEYNGVLDDSVIKQQQHHHQQQQQQHQPQDENNLYNIDESLGISPLPGVNETCYTETFNRPLIASTPMTNHFKAYKPPKDVQHQHQQHQHQLQQQQQQHVQQHPPQHHQYQNQPVVPHTPAQTIPSSGDLGEKLSVIMESTREYVSSSSASSGTTRMAFTITRDDLPTIKEQSTVDDTTTNNYLSGNASTYEQQQHAAYEQKMRAQIQAVHAQSPRTVQRNVDQITSEIKNNCDLRKSISFSNGGTKTPQTSPEAKPPVQPQQPPDSSMDYEFHEPMEQVEDEPVKEEPPFELPEGDINPFDKNLISGLLRRMKFPQSQHANGYCKLRSNLVKFVPSSTITLVFKGTDLQTRKVVALKTQKPAWVWEYYIAREIKTRLTNPHMLRGFMDVQTAYIAENGSVLVSEFSKYGTLLEVTNKIKISTGKPLSEPLAIFFTIEMLQIVEYLHKCQIIHADIKPDNFLLMHMPSEDVRPTIQLIDFGCGIDMTLFPEGTKFTQIIKTEDFTCIEMQTGKPWTYQTDLYCLAASSHCLLFGNYMRVSMSGKKWYINSKLPRYAKKVVWEKYFTDLLNIESCENLPDLPKLRNMMEEALAQMSELQTKYRQFSNVLNHR
>DMAG_MADBUB
MGDNYEWELSKENIQPLRHGRNISSLVTALGTVSEDHAKHQRNEQRKAMELDIMAYDGPDPLELWSRYIQWVEENYPQGGKESDLLIVLEQCLEKLRDSSQYQSDPRLLDIYLRYLDLTENNAEWFNQLYGAGYFHKLSSFYIHWAETLEACSNFKEGTRIYKLGLQNGAEPINKLEESYKHYQARVASALFKSMTNPILSDENNEPSRNAFGELETDSKAPTVRSGTSVRKFQNNRLLPPSTILKGNNKPIFILDDENNTGGTQSTLISSKVALPIQSVMKAENSLKATKWTEAHAVVNEVVAPIPTQPSFQVHLDDGVPLPSSQRKAADGFSGALKDKAVIPTKLNPQTLFERENPKVRLMCDLNKMMVGHREFSFEEIRRQCYERSGRYSNKTAPTETPVTPVSATALLNVRSKEKGLKNRTPSDVAEVVIQKAKTPKKIGPPPPLKPNEKWQCDINAMYEDGKEWSFEQLRAQYYAARVPVRPVEPTPPSLPENPPVELKIASLSLSEPTATVPSQKREPTTCEVAVQTDLFGLDFDIQLVPRQVVSKTPSPRQVSEQNSGVGVSGSSPTVNTKQALSSVKSWFNASVLLPETKAEPKPIKKSLFSIFKDPSVVDVPDESSHVPPVVPKPFTVFVEPEIMAAAPLQTKRIAVMDENAPANQENVASSAPSMPKMRKPLSAIVPLPPCQEAEEEKVQDDFKENVPPSTHVQEIAKRQLSGILVPSIDIPCDPVGLVEDDMNTEEEEQGVIAPIAHPNVSRALFASEEEEEEEQTRYYCVPLNEDVDFTVPSAMAFANNLRIQSTPLLHTRHQQPLASAVTDEATFNLPRDRALQVTNSVPISAATASSKTLRGLSPIDERSREYFSSSGSSAGTTGLAHSRLSVGRSLHSTTDVARIFPPHFDPFDMEHRQMLITKAIPLYERNGFHSISGRLPWLRSNSSVQLGGNQYIVKQLIGQGAYAKVYEAIAEGGPVVLKVQETDGIWEFYITSELQRRLADSPTACSLMSVNCGYFYDGGSILVNEYLTHGTLLDLINSYKLKNTSMPEALVYHFSLELLAIVSDLHECGILHADIKPDNILLQIPVTDFLQLPENWTVEEILARNKHTLKLIDFGRSIDLALYPDRTAFMHCFQDDKSPEMRDGKPWSYQLDYYGLATTIYTMLMGVHCKILYTDAQWRVPTLKRGHNFLWRDLTTALLNAALGSQLDLAQFRHALAGQLTTSIKPREYKDKMSELGRYLLHKC
>BMOR_MADBUB
MDIDFSKENIQPLRGGRNLVQLSTALQAQSDADAQKQLQIQKEEHETAIRNYQGPDPLEPWFNYIQWVEQSFPKHGHEGHIDKLIKDCLQLFENDKKYYQDRRFVKLWIKYVDCLSNPLEIYQRLYSTGIGVECAEFYRAWACYCEESSDYKKANQVYMLGLQAKAQPLDELEQAHMNFQLFFAQRMLHDDSPTKRKAASALAETRMALTSLKSFKRRNIASAPIQRVGDTVKSIVPGVIRQHAGNFDNRMPNSNVMVNVYEDGPSTSRASIPVPEENETASLVQACSNVENEKEIGIWTNSKTKMVHANVVPHQPLPFTPYEDESHVLRLPPNHMTYCTDDLTLNVPLSVPDPPDATKISCYNKIQVYVDNTEYSLEEIRARKYNLIFKPMAEEKMDTAKLEQTYNNINQTLAQCSALETLANCALDPEQDHLGQLMPLTIPTLQNITKVTNMHSPGEPKVLVNLDSKELSELSSKKNEESMRPSNVDKENLMHQYAPNNYSAENEGGNYGKNNLMEEFNRSLMGNILGDSVTVNTKEARWELRNLFNDNEPTIVQPVVQQFEVPNFDIHEDRSVTMAINSKKNSDLRNAEDSPQDKENENKFTMPVAVPQQNVNKTAYYEEPSCTQVFNFNINDASTPNMSQFKKPISGIDHSNKFSGVPKFSIDESVIEHGEQGLHKREDNSRQLLTDQHATVDHQGIGLSVIMEATREYNRNEPKDNANTPKFTNSPSISQKMHKNLYVSSPEQAQIPPSSGMSDSDSKDGMTAQTATPIQSAKVTHTIEKQKDISKRQLDFENRTDFQSEDSRDSMSKESRISMVYSRQSDGYGMDVDSENSMECGSFKSTHSISMVETSDLPRPADVDFPKLIDPFNRKLLDSLLEYVKFPNKTHADGYVEVRSVPKLQVATTISIGGNKFSIEKQLGKGNYGAVFLCHDLHANRSAAVKYQKPSRPWEFYICQEIKSRIKDPFMLPGYMDITTAFIGENASLFVSEYSKYGSLLDVANKIKAATTKCINELIVILLTSEMLSIVHYLHKAQIIHADIKPDNFLLMKMYMKVSLWDKIFTTLLNVPDCKNLPDLMDLKNEVDSVLHEVDNLGSQLRNFANVLKSR
>ACYR_MADBUB
MISDSEILPVAEKTMNTVDTSDALDLTKENIRPLRQGRKPIQLETALQAQSNTEIQQKLNKEKEKYDHAIRTYEGDDPLAPHFEYIKWLEQIYLKHGPESNLWPLIEETVQKFKNDEKYKQDPRFITILINFIENQSNAIELYQTVYNQGIGTMCALFYRAWAELLDRYNDFKRVDQIFLLGIKAKAEPVDELEQAHLQFQLSVARRMINGQLTNDDDKYQEPEKRHAFNVLKKSETHSGVRHGFGGVIGKVPQINNVNGKNTVLKIFEDNDENGLHGIATSNYDLAQKGVNKENTVNPGPWTKPRKTRSKAPKPVSTVDFEVHQDNNSECVTKLSGITVPNALRSIKGNTNISCQVAVFEEPDPTKKPMYCKDKVYAAGRDVQLEEIRYEIYLKQEKEKQSLKGKQPSHGSVKSQLKEKIVKPLKKVILPEENDEFKVPLPLRNNEPDNLSQSVTVNTRVAIDLVQQMWNSPCADKDEEPEIISRNRKPISFDAFEEVDNNIKPFSSDFMVYEDNKKPADDKVFKIQQKEMARIPGNFYVYTDDDDQAKSHKEPTVFVEHNDENQVENNKFEVYIDENDENNVKGFKMPDVYVDNDENNVKGFKIPDVYVDNDENNGKDFKIPDVYVDNDENNKKDFKIPDVYVDNDENVFSKKSSKIELKNNKNFKQPIEVQNYKVYGDDSYDTKNTEKHVNKTNDNSMNPSNEGKSPLKKIQSIEVNDDDITCSTKAFAFLLSSSTPLAPGRTKANTVIDNQQQSQMRIEPNKNNETEEFQLGKNLSMILEASKERNSSTSSGIISSSVTKLEQQSSIDFGDSINPFDDELITKLLQRVIKFPNEHHKSGYIEQESDLPIMRSEFKLGHNKMTLLSEIGKGSYARVVKVRPDGENAIEKALKVQKPACAWEWYISKEVQHRLKDSEKLSYFINMDQMYVFKNGSIISMEFATHGTLLSVIVAYKTAMNRSIPITVGALLVLQVTSALKYLHQCQIIHGDLKPDNVIVKSLPTQCDQPCVQLIDFGRSIDMTLFPPDTTFTHTVKTADFICHEMREKLPWTYQTDYFGLAGIIYMVLMSDYMKTQKIRKLWVPLKPFPRYIDKELWGTMLNMLLNIESCKKLPSLDEIIRKLNKYLSIQQKVVLKHNFTSLKNALKKN 
>LSAL_MADBUB
MANNNSAEWELSKENIQPLRKGRKVEKLAQDPREIESERQTYEANLRFYNGSDLLKPWYDYVLWLEQTFPKGGTEGGLNTLLKKCMTEFKSNANYNQDPRYLDVWIKYAGSTSKPLDCYNFMYREKLCTECYRFYISWAKELEESGQAKRAEMVFQSALAKEFSPEEKEFLSNERLQFETRVAKQVMDNLAKSEEEKPNPSSTEEREALSRLKGRGKKQVVGSLRVGSVKLNSGPGTLVHQEILENNLGKPKFDVLEENASDARTNILPSGPSNNENFPGTQSQNLENEIGPSKWTSSRIGKKSLAVPMNQISVKPKFEIHQDEDIQQPASTPCKIGGTALSTKKVEKESIVPVALFEPFDPSIKPMYCKHLIYQGVSEISFEELRAIPYLQNMKDDEMVRKIEEQKKSFENAIKLQEQQFNDKLCILQKEIFEIKGLGRTDNKSVSSDRSDSSKDNSGVTKMSNNENNPFPDGGADDTKSLLLGYDGSSKESSQLISNSPTVNTMNIMKNIWASPSNQSKVLSKESSFETYDDQVKEPKAKMTSFQVYEEGESQMIKKPTFEIFTDEEPISKPKENESRKLKKKEAAFEIFVDDQETETAQDNDLDVGESNNFVKPKMPPKPGFGANATMVVTSLEDFSKKAFVSSTPAFGKRFMPDDDENTCAVPILFKKPIEPEKKPEEQEHNGGLTVNVIQDLSTIMETSRENDYKSSSSSSSSASTTNGGLLSQFSHIQPHENVSSVADTGELKKAAPQFNFLSKGSNETTSYMADENSPVQTTKPPPPLHFLYKGSNETTGYMADVNSPVKTPKPPPSKRPCHKFAIKCPTDDEEDDDQFGGIMANYENELKNRKGPFTPKASFSELCSQNDNASFFQQSLKASFIMDRSAKADSMFQSTCDISTPNLEISNIGSGEDNFSPQADESVGELSDKFMGVMVQPTVYDLSNPFNEKVQRDILRSLKTPLTERHGFSYSEELMPKISSNSVVKIGKQFFGIKSFVGEGAFGKIFKAVRHNNKVNDTICEMNLIFKVQKPSREWEFYICSEVQKRSANYGSFMSIPRCYSFMNGSIFASEYLPASLLDILNTNSKKMADEIFAIFFIIQICELVQRLHDARIIHADIKPDNIMLREKPFLNQEAKSASEMFPRTENPCLQLIDFGRSIDMSLCKEGTSFTHVFKSKGACIPEMLSGNPWSYQIDYFGIAATAYCLKFGSYMKLVEKNGIFTHSGHYKRWWNINLWKEFYHEFLNIEDGSKLPNLKLWKSKFEDVLFNKNVANEFNSIFKEIEALNYNSF
>SMIM_MADBUB
MATSNEEWEVSKENIQPIQRGRRPSKLNACLTLHPDDVILKQRDVFEKELRIYYGDDPLSVWHKYIKWIEQNFPKGGKESHLEQLVQRCLSIMKNESKYYDDNRFIDIWLKFANMSSRPIDVYNYMYSNNIGCKSAPFFIAWSWELEQQGNLKKADEVLCEGFNRKVEPFEMLQTKMNEFERRVVNKIHTSSDQETGNTEQSRSAFALLKPQKRNLAPISRTGDSVVETPRATMVIGREQPLPKITSQTKAVPFKIYNSENIAPSLPVKAESSVPFILHSENSKENEKKPAKWNKVKMKPVSKASGEFKEPAFKLHCDDMAQPPTTPRLVPKVSNVLGIRSGDESPPIALFELPDPSRVPMYDKNKVYGGAEEYSLEEIRAAAWFKKKQKNEQENNLASDETAHIECRKREIDLQNKVQNLEQQVKYLLSSVYSQMCDDCKAKNAAYKNEFGVVRHNLNCDSSQLDIISNVKVGKDYEHSTNPFITVENLPSSKTLVSKSNANELSGKISQSKSYIEAENMVRDLYNGTFTNIADAVLVTDLQECNDGRELACLDSEPKYSHILPNKVLHNEVKFNCEAKNADTKNDKNSLPFNFYHDPTEIISESPSINIQNQCSFKLQKSDDYRCPSEKDLAIEDVENVPPEGYVQESEKRELAGILKPSVNIFYIPLEEQDTQEESDPEDGCIYNNYHPLQDDTLVPPCNTEQFTAATFLSSTPCPGKYNKNTSEAKATVDDTAASMQHRDPASENRIPDNTQCSSNVLNKSKVNKMEGKSSIKDQSTLRRFISGRLSAIMETSRDCNSKSSSSSNSSSSITKLSQLDQYSIFHSNNNLSSKIEAAKQPSNLICNSKPSTSFPCTVPEKGNELPPVTYAIIDDENIDPFDIKLQNKLLESLKLSESFYNNFVISNKLIKSIKVGENIEIGKEIYSIESLIGEGAFAKVFEIEKRDMKNFDSNSCTQFALKICKDSNEWELYITTELHNRLEKMNSLPDIRLSVLKIISAVKCTNAILFITEFSHQGTLLDFVNFYGAFNTNKIPELVVMYLTMELLHIMSKIHECNIIHGDVKPDNIILIENAIKIDLLDLISEKTTFLRFIDFGQAIDLNFFKQDISFKTVTKYNCTEMMENKPWLFQIDWFGIANCIHVMLFSEYMTVKKNDGKWQIEKKFKRYWDNELWEPLFHELLNIPSCSNQPNVKYFIDKIITKLQQNASSFKMHLARLMCSYT
>CELE_MAD
MAEEPYVFTLKKRNNDDAEDDWDRYSENVRPTRRGRKIDALKRNVEEVVTEETARLKLDQLLEELQNLECSEESEELQKILDFCSWFEEKLAIGFHKVYYELLWKIISRHGFLEKYKEDERMLKIWEKMADNSAGHAHDIYQFAISRKSLVKCAALYARWSQSVELAGAYVEARRVLILARTNCAVPIQIVNDAEDALEMREMRRHLQERDSDDDEEEEETRKAFTNLPVIGDNHTVPIVRLPSMCSDTTKKAMKFDTGNVERVNPVCKDNQMQPFEVLSYTDADDVEYLRNVHELHAHIERYAIKETTNPSITGSSTSEAAAVTIYPVSSSEFEVWTVEGSGPTKAKARMAIKRVFKDLSFEEYAASLLPNHPSMVRATAKKLDFDETL
>CELE_BUB
MSHIRVAFAPLDTNPSTCGLETFATQIETLSQMMTAEEMKAELYDCVRRILREQKFDQIRENEAMLRLYKVMGRSSTNLKGRGIYEQLFKKDHFTGSLKFYLQWAEECGKDQMLEEFKDVLKLARDRLSERIEMTAIESGFRDLVDEYFNGESGDMFTRPDETMDLFRFNAGSKKKRRSSVCFLQHNVPINNSGKAAFGPKTKTDLRQACIDRPNYHGISIEEFRFAKWKDTFGEDVDDDYRKRKDSGVVFVKHQVIDTDRQAREEVENRFNANLNPRRRHLSPVSEKTVDDEEEKRSRIYSPLVATKDAHRPALRSKIENPPATVTLSSDTKSASEKDVSDSDDADDDERLKIMTAGRKDGNPPDRSTSISSNYSTASARTSKSGAGLDLMAENKCLEAHAMFSDTVHLASEKTMVLGDDSVFVPERSLATTQIVTDFSVLCDPDPTMTITQERPKKVSNGLNVVYDEAAEPEESQKVEESEVQPEIVLVSPVTQTSPATMFNDIYDDEIEFGFFKPSRGNFVTSTPAQGVHLVNIDEYFGNKEEESTHEQEAPVFVAPTSSTFSKLTRRKSLAANQAVQPSVTESSKPERSDPKDSSIDCLTANLGRRLSIGADEIPNLTENNESEITGCKIRRRSEIIKQGDINPWDETLRKKLMCLVRPPQNMHEFQERAPKIQALRDCEVSGEKLHIQTLIGQGGYAKVYRAVTDDQRTVAVKYEVPSCSWEVYICDQMRNRLKDRGLELMAKCCIMEVMDAYVYSTASLLVNQYHEYGTLLEYANNMKDPNWHITCFLITQMARVVKEVHASKIIHGDIKPDNFMITRKIDDKWGKDALMSNDSFVIKIIDWGRAIDMMPLKNQRFKGRAGTEAFDCPEMVDGRSWTYQADYFGFAATMAVVVAGKYAQLTGASVGDYSLNVDIKRRNILRDACYDVINRFLNIPSCDSLPDWNILIKSFSEIWNEKFEASGWRQAVSKFNEACDLAANQK
>BMAL_BUB
MVVGFFESLPSFVKTLPETKQLDYVLNQLKWMETNFEDKESHHRLRKAAMETVLRYSVESSPFYNDERLLHVFCIVGKLSRTMGMKLVMEELHNRKQFHELAEFYVKWGEIFAEEKNRERFNEVWNEAIKANAKPISRVDEAFRAMLYQYFEMDDEMTVNLFRKPDLSKDLRTLGTIETAFMEQKAPESSQRSTKLTHDSAVKTHLKIADEQQSIEEMFAEAGNYAIHPDILQRRSSRMSISKLSAISEERSGCASGSLMNPSHNVELTKSAQPSAGDNPFLLTCTVAAENDNDIDTDVLVDKPSECPQSSHLTLHGTSFTEKFLSKAMRDFSSTVPVPPPRSVHHETDETTVLQEATLNESEQTHLPPASKKTKFEVYVEEAQPIKQTAPFAVYSDENVIPSSDVLKKRLSMERDLDCQKNADIHDDDIYRSQSAFRKPAITTHFRRSSFFGKAKTTSLEHDDETSIEQKRKYEGIKPSLPDRNDEETLAGLNKMAKTGAVTSTPASNFAPPIEDPIEESFRPLPSNEADPFFQKPAFDEAITANTAFGRRMSMSEQRRDNLIKLSQKIGVENIVGCKKVGLGVNSNINEELRRLSIAANDEDSNEILHEGLKLHADSEVNPWDEKLRDKIMTNQCFCPANVHEFPERCNRLSPGTAMVLGGERFDIECLIGEGGFAKVYKSKSEDGNFYAIKFEMPPCKWEIYACETLRIRIPKAMLGGVMNIRDAYLFSNASAIVYEYHKHGNLLDMMNKLQAKNMSCSGLLTVYLAWQISRILEAVHNAQIIHGDVKPDNFMILHRLNEDAALEQILEKKSFTLKLIDWGRAIDMNSLKGCTFRGKAGTVAFDCSEMQDGRPWTYQTDFYGFVSTLHVIIYGKYMKTYRNTAGRYSATSVMKRRWPQRELLEDIFDMCLNILDCESVPKWSTIIDGLENNIRYWITEDRKLWKQAARELNAGITP
>BMAL_MAD
MTDAAEHEWELSRENIRPLRSGRKVKSLNNVFGGVKITIVEAEERFENDFERAKASDDPLDICLHYITWFEEHFPTGKQSHLFSILTRIINTFGYREEFLNDERMLKFWIKLIENKSDANVDAFFERAYLAGCCRRLAKFYVRWAEIREISHDINGARVVLKRGREQCAEPLDLLNEASDALEMRQMRALQNFSDSENDFVDEIELSAQRLALGQLTGLGPNHEAPVFRNSSKRPGNLHPGTRPCRLESGRTGNAFQIYQGEERFDDENLLVPKNFGDNLAHVAFVQNSWDPTKWSDARIDGIPKKRNETHRADFTVFNENCEEAKDRKQANKHTRLLISNKVISIEELFAEQLQL
>ACEY_BUB
MQKPSVAGLQMICSQVEAWDNYMPKKVKEMALRAVTTFVSEGSLAAEEDMLRLYKILAKHSRKMGATVVFEKLDETGRFKNSLKFHLLWAETYAKDGDSTNFSKVFHIAKSRLPHLSTYDFEAGFRDIADQYLPSCDIFNDEEETMAVFNVRKSVDPKAKKTPPTLSTASTQPSSKSPFISGSSFTEKAYSDMKAMFSDTVVISKGNLPGITDETTLPVAPPAVEAFEVYVDEDMSQRVVNPKDTENRQQQSNFLRHSVDRVPLQPLSVQGAAGDAKEEKEEALDRFDMHMQGDVMKPKKQLVIEDEETLAGAKFTTLGIDKKLERGIVTSTPAHPLSHPPTHEDFFAPLNHELEEQMKKEQNEEEMYAQSTFMRRRSLAPSNLVVVAAKPSALKPRTVQAAERSMEIALDKMKIGDSQQAEPESESGADGDHDKTGVGLVDEAVTSAVNPWDRELRFEILKRCRKPCYQHDFDTPCPRVMAGKTVNFGGEAFNILELVGQGGFAKVYKCTNEEGKTLALKYEIPSCPWEIYICSEVKMRIDRSKQFVLDSVMEVTEAYVFTNASVLFNEYHPHGTLLDLSNKWVDPSWYIVALIGIQIAKVLRELHAAKIIHGDIKPDNFMILGKLSDCRDNVDEILSTPILRLIDWGRAIDMRVLAGQTFTGRAGTDKFDCSEMLDGRPWTYQTDYFGYVGTMHVLIQNKYAEVVKQGGIYKLAGAMKRRLVVREVLEVIFQEFLNIPDCCHMPSWDKAIHALEGQFRKRFMPIEWRQAIARFNSLI
>ACEY_MAD
MAVTTLRPRGRRDRAARSGIRSRTTNYGVNIQQCLLTTMSGCDSGEGSSQSEPSQFEWELCRENVKPLKSGRRVEAINQALAHAAYGPKAEALANQKFDEIMGLCEASSDPLKHCLDFCTWFEQTFPHGRQRLFYSLLWKIVHKYANWPAYLEDERMVRIWEKLADNSLGHGWEIYQHANSIGSLLRCAQLYIRWSQDLEMRGAIADARAVLNRARKHGALPAAAIDDEEDQLEMREMRRHLEGNGHNDMSWDEDECDENGERVAFTRLTAMGDSSAAPVVRLPCIVGEQGSSKLDRGQSKQKPINNDVPAFHVFEDEEDAAENYLEGIYEVNNHIERFSLNDPSAEKWKASKVPLKKLGNCVSSFTVWQDDDKENTDPQTNKIVKKPILKLRKCLIRDMSIEENLARMYESKEIKQDVKQVARKINFDDDDE
>SBAT_BUB
MSEFDSDQRTETSERQLYNELSKARKNNGDTLAVWIRLIHWTEEHQSTAPPGHMRFILERCIEDVRRRKEYFQDERFLEVFQKYTSFTKHLGPAEIYERLAGQHIFTDLSKFYIAWALELEARRDNFEAMRVFRLGYEAHAQPSEHLERAYADFMARNSVDDEERTCHILTTLHPQPQEMYAKRHNLEKFPERFAHRHSLTDDVFKKQWFVDLVPQHGNGFDEAPSRAASSATNSFTAVNVQKALAAYGDTLQFSTWSTCDESSIVPRNISEPSTANEMLSTASAAVHQKSGSAAADSKSTTAFKVFDEFSDSKGDELTSNCVPETSDAIARYQHDESQKSEKPLINTESASTAVEADFVKTAVVTHKKQLMSTMNSHRVAATIARLDSEVVVTSSQDAVAAFSTSDLEPLPTVRMKTPVTLLDASPCASGTDMAPLRMKFDEDDAGVEEQLRKSPLFLESLNSVKDEMRDLDLTTSGDLEHINSAINPWDPELVLKLYGEVRELQRDNDHLFESSSLLPCMQINRCVTLCGKTYICEKLLAEGRLENIYMSTVRGTYEKVVLKVKRSPCPWEHYISETILHRIKTKNLSLVENGFAWIKEAYVFSDGFVLALEFFKHHTLTNLVNRYRNAGQSMKEPMVAFLTLEMMKLLNALRSVDIIHAGIKPDSFVLVHPHSTFLQQKDAEYVDFMSLPVSCLRLMDFSRSIDMSLLPTGSTFAGRTHTSSFVCCEMLDGRPWTYQIDYFGLLCTICFLIEKKYMTTFKYEKRWKCTTSIPKTWNLTIWHRLFDSLLNIQSCDELPDLNIFIEELSKYLSKLITYEYSTWESELLKMYEILR
>SBAT_MAD
MNGAEELHRSPAIWELSKENIQPLKCGRSLKAVPFELLIDDHRSVALQQEKLSQSECTPLSPIDPLESWYQRIRMAEQLILTGKTSSLRSLVEECIESLQDRSEYWNDRRMLYIWQKLSHGICTQLADFYIEWASELESTDDFRQANEVLLRGIEENAQPIEKLKSAHIEFLTRAGVPSHQCDGDTEIQRKFSTELTGYGLHKTVPYLRPADGSVYKKLCFANKKPTSFCVFSADSPRGNSFPSNQRALSESAVLNEINVKENVRTPLGGSSFNRKYFPVASIIHSRAVIIIIFHDRFSFQVAEVDASVLPIFPIHCQSLTLGRRQLV
>SROS_MADBUB
MADHQQQQQQHIPQDWETCKENFKPRRQGYSAESVMNAAVATPFERLAEQERAFEEAVFTSGGSDPLDIWKRYIAWAEERENSADYQIDVARLLERCIKRFERDETVRNDERFLKICLKYADRCDEPFQIFTFLFDRRIGIQTPLFWLTWSVMYESIKNYDEAVEKLERGIITMTEPEPKTFLQRKLTALQQRASYHREKQEAASPVDSPAANADEDKRITFGELPQTRSGRLPVNRGKFARQGGRGLKNVVNGRPGLGLGARSSGNNGALSIYQDSAEDTQERRHRPVVLLSRPQIRSFPDASATAKENSRDPSGWHGTGGLRTRPTAAATAEPLDVYEDEDVKATTGDKSPAPKLPKASRKKVLQPKKPAAPVRIFHDYARERGLERELPGQYLMYDPRPLLEDPATEYCFEEMRASHWLAANHLTADHFPIEHDYDNDLDVSMGGDEYGQNLDTEDHQYSGDHSHKHMLPTRTPAAAMVNAQGANDTRQADAAFTAPEANRRERRALRALPNAGEESEPENTVTKRLHFSVLDHEEQEEQRDEAPSPTINTKAAMADVMAMFGGALNSPTTESGSAGVSAVSPRPSQPLSVFQDVNTSTGAHADDEAEDVDSENKENCAPLEAKKPKMSAAQEACQRTGQSRSVLGELKGFDLCSPEELAAARAYSGDDDDGDDEDDDQGNGRNHGDIHGFGSNKIGGNKHLSVFGGKGDDDDDDDGGDGENNDEYNHHRGAAKPNTQRRPLGERQMPSLLNDSHDADERHTSNGPGFAQQHHHHPHRATMLSPILEASHEISSSASFLSTRSSRTPSAAGSGPQSTLTTPSAECTTVTELARALASKCQDAIEASSMTVVQPTNVPALKPGQVLQKIVPDCTLSVWRQSDPRAYLAVEYAIEDYDSSDVEYLRCFQLKVVEHLYEARMSLLVLDRLKQLEDAQLRARAMASVSVPVAFHVFNNGLVMCSTYSSKASLADLVASNADKGVACDETLVMFYAIELLRTMEALHSCGFVAGNFQPENILLRCDLFALEAEEEQEATAPWNARGANGWKHYGVVLTNFARAADMQELPRQTFEDHQLLASLGRTAGAFERDYVDVADVLHQLLFGSALAVEQDADTSQFKLQQPIKPYWQRELWHNMFTTLLNNTTGSCDLSSLRRDFEGYLESNSYKSSSLHGLLIRQDLQLSD
>MLEI_MADBUB
MEWEQCKENIKPKREGRNISNINTTPKGTPMLAQIQERQAAFEREIKEYEGDDEMEVWVKYVKYMEDAFPEGDYLSNVGTLQFRLIKRFQDEEKYQQDPRLLRVFLDLAHHSIHATDVYAYCFHHNLVTGFSKFWTDWITCWIYKQRYDKALKICEKAIKIFKKTSTFRGMKVQILHAMDAANTMNMVDNIDDLRKPGEQLFKDPSQNQLPGPTSRGMSGNKQFSIFKDKNEQPATLPSMSTNPLETKVRCKENAQPKKQRWKNVVAETESAEPVGKPFSIFEENSDSNQGKQRFEKNSTALKAKKVASAAETIQSSSNVPVLKGNPNLVSTVGYHKSKVYPLTGEEWSFEEIEAQRRFNARNNSMNSSANSSKRSLDSEDNEFSTNEDKKFKLCSDSDLLDKSLSSSSKPLKSCLSTSRFGSNITEFNIENTIMSSTKKNICRDTDEEESVMAPNFRDAIQQKQRASLNLSARSDSSFFASDFKKPVEDSLRIASKKSDTPQDNLESKYDSSESEYKDCDLLGKDGPSDFTFKGLQTSIGLPPSNSQFAIYEDTVLRNGQAADPQQEPEIIKGAFSKKKLKLRSPTNPLADDKDDGFEIFSDNFNETPAKSKGTEIYRGPQNFDLKDIDEFDGRPSDAFKIFKKTPEKSVEESYSLKRVALTPCNNSSGSGYVPCTVEKMNVKPRSTDTQLIQKQVMNILNDCSTISESDEISPSVKQSNRKNPLQGKVSFVSSMQRESGDLDESDNETELDTSENVAAVAPATFSIFTDTESAADLSIPEKEHMTIPFSQEEFEENKKQLTPILEKSGESNCSSVDSNKTSNPLSTTTVGEKPESTGRSFGNGSFEKTIFMDKHGKVEYTKSIETTATIHAKPISSPNPEFKEPLLKAEEVEQYYPLYPDTTNRDVHLDCTILPKVPRTSLLPTQPVTDPYDLDLIERLVQSLDPPLFYRPNFNQHSFDLKPKREIALGSMCVKNITLIGSGAFAKVYSGDCLNESAGVSEQRAFKIQSPPCPWEFYILSELFERMKENETGRDVCDMILPVDSVHVFNNSSVLMTSLFNEGSLLDMMNHYNSNRRKVSDTVICTYTLDILRCVRAIHQADIIHGDIKPDNLLLKDTENTMHSMSMKMTKSIVFVDFGRSIDMRILPSNSEFNVRSRTEMFECVEMQTNRPWTYQVDYYGLLSCIHLMIHGEYMSVYQDKQTGVWRPNKKPRRQVDQELFGELFRDLLNIPDCRSIPSLDPYICKFEGYLKSKATRERHHELKAHYMFMNQR
>TTRA_MADBUB
MLQAQPAEAEQTQAAEANRVGSEKEMVKAGAPVEMAQFEGSKENVQPRKRGRRPGALAAAFGADGSTKYKTTGSEAAAELAAQRAEYEDKLANYDGYDVLGDIWLPYIDWVEQNYVVGGADAAVLPLLERASRALVHETMYANDVRYVQIWVDYAAMVDEPSDILAFMASNGIGERVALFYEAWAGVLEDTGAYRRAVRVFEDGIRMGAQPKQTLKLRASALHTRLEQKMQDAGLSSLEEFFAHAARSSSRSKRPTRTSSTERSILGRLSKRKANHGSRLALRGPGKLKSKTRDNVQGASFTIFDDSQLGGAAPSSAAPSFTNLPTQQAKTKENTARPAAWTGSALASAGHKPGDLPGLPLIAKPVATSGFAIFVEEDLPQPKPVATDDADDGPGVRQALDGPLALSEAEATEVANLRANPLKNFAKPSGSSTAAALAPKTKPVLRPLGASTTSAPAPQPAPHAPVGNSEGGGYAAALLELDGRESCFEEHRALAWRMKFAARKRQQAEAQARAQAQAQAQAKAKAEAQAKAKAQAKAKAQAQAQAEAQAKAQAEAEAEAKAQAQAEAEAKRQHLDISANRLPQPQFPSTPSSDTKRATFFDAAPAMTPDSTAPDTPSGTFESMRTAGHMPSPTVNTKEAMQDVMAMFNAASPTADLSAAVLAANTRKNASLGGASGFAIFDESAQAPIPAAAPAPKPTPAPAPASFAIFDESAQAPAPAPAPAPAPSKAGFAIFDENAPQSPAPAPAPALAKAGFAIFDENAAAPATPTPAPTPAQNLFDNAVAPNIGTTPSPTVNTKEAMSDVMAMFNDASPTATFDMASLVANTQRNAMIGRADMAPPSFVIYDENAAGANETHAVLDDGGSPGHFRGLPPITPIAKSVNETRFGNSMMGLDPVSCAREAHARASLDPTQVHIYAADDGIHAPQLDDVVDNEGDLISSAVGDGLLVLGDSPDLHLERVLGRGVSGSWIFAVEDRASWDEDASPLALKYSAVDSLAWEMYILAKLASRSARVARGSPLVADLVTGHLYASGASILVQSRASSLSLRDLLDVYVEAGASMSEPLAVMYAVQMLDVLGMLAEARVSHTHIATDKFLLRMPAVQPVAPWEPCSTDAAWSTTGVKLIDFGDGVDLDHPELGELGATRSPLHADVVGIAASIYALLVPAATFELDTCSTSSKKQLACAMPVNAMWTTLLETLVNVAPEPDAVATVADSLRCGLIDAVSANPDVASCMAENLAAQDALLFRR
>MBRE_MADBUB
MALNTSEWENIKENAQPLRKGYRAAQLLQAQDRSSSHTWLENEKARFEAEINAGTGDDPLQPWISYLKWTEEHAALGDVKVNRTSVLERCVRKFATLLEYHDDPRYIDICFQYADVVEDPRDMIKFMRSKRIGVATVLFWNNYARILESLERPEEALAVFDQGLPFMTDDESAELLRQKQMECALRIEDTATRATLLGRDQPEEDLSQRQHLGDLRANKHGHVASNRVTALSGHTRGLGGASAAPASNNTGSLQIFSDNGSAPAGAQVSAEQGWRQMPVQSVTRKENSLAAGIWTDRGLQGAKSMVRGAGGAGPSLAVLADPVEAGQRGSPPRKQSKAMKNALKPKKDLAALEANPFVELQRRRAQSAQEEGVVLAYDAAAIFPPMAEEDCTFEELRANMWLQANQLSWDMLPVPSAPVYHDEEATADVDMEEDAGDVESSLADASLPLPPHAEQAPAPAQNMSTILEQTEESISTERGALRPRRALGVLRDQPTDATLDREDHTVTKQLDFNSASLQATPATRSEETEASAAAENCPSPTINTKAAMADIMAMFGAPLEGNTDTPATESPVQTAAAPAAGGFQIFCDENAAPAATLTERFADENAFPLGASEEQGAQHNEPRSVLGELKSFSTTPFMVYNDDGTEANADDDGENDAHDHHNITVAAPSTESITHSTPFVRPNAAAELALPCATPIPAEHGDVGTDLPHQTMLARQHGLHLAEMDDHHLSPIVEASQETSTSSSFTSNHERGAPEHPLPLAFKQALVENRHADWASSPWCQQLPAPCPRLGLNQVLKTLLRGKTLKVVRPIAAEAEGLQSFLAREVPPHAADTAGFDDEDDDEVYTYHLLKQTQSSYEAVVTRRLLSHVEQDRRLSLCYGVTERAFQFADGLVLCCRASDEGTLQDVVQLAANSPAGLDETLAIYYAVELLRAVEGMHGAGVVHGSLQPSNIYLRNDAEDEDGWQKEWRADGSNGWADRGLLLANFTAAFSTVDENQVRSLVPFFSALQKQLRRPALGLDLDYLGLANTMHWLLYGTEMSLALTEDGFMPATPFKAAWVQPLWQRFFHELINNTAVDLKSLRLQFEQHLAVHPFKANALRSLLTKQEICLFDLRD
>COWC_MADBUB
MSFQTALIANNRSHPAAAAAASPLSPGSSFSYADTDADMRQTRLQYEQQLADGAADDPLDQWSAYIGWIRQTYPGCHTTPQIGGLASVLERCCFAFQRDERYRSDVRFLRIWMSFAEICNNAPDVFAYLLQNRIGTQHALLYESWASAFEKQLAFASARQVYEAAIANNAMPIDRLKRSFASFQRRVVINNANAMDAPSMPVKPVAVQTGVVFDGFKSLQSPAPTISVKTMQDQPIKSTTSWAGQQLVGSPVSTPAATKASFSVWEDPELAALPEQRSDVAGSAAQRVDGHKARRTSESQRIGQAPIPSSQAATPRDTDGSGYYFSFALSTLVDAQGKEMQVEEVRARHQAARRMALQAEQQRLLQVAQQEAEARQATAALQMEAAAQHLPSTESQIQTPLALPEIALLKIDDESQPQSSPATEPGELMVASSVTSLAPSPMAPSPAPARMTPSPLPIAAMPVSAVLDENQQDSTPTSPLARPSPVRVLASHVFDMAEPAAVGTISSGHSVSPVRVSSGSESSFARVHSGSFSVSQPSTPIAPASKREFASPVVTPVMAIATALPRELEPLRVVAPRISPSREALAPLDYLFVQPSAHQSTSAEEELVTEQTTEVAEPPAAAAAAATAAAANPIPPSEAPLLDFGLDDEIAPMGLDDDVLPTAARHAPARRLSVTPEFRCNFTSTMTMNLPMPLAPVCEDAAEYGDENADSTNSQSAQQPSAPVESRPINPFQADIIDECIGRAVEMLREADPLFISMPETEELPAALSSPKTATNTVVTLPFPDSATGEMQPRVFRINRPLGEGIYGQVYLASDESANEEERLPPVALKVEKPATPWEYYVCTELGRRLNELDLATASRLFVGACATHLFSTASVTSMDYFPHSSLLDAINMYARVKKSMDEVLVVFYAIELFKMLECMHASGIVHADIKPDNLMIRDEESGECTSEEDWDSTWHQDGSAGWASKGLALIDFGRSIDLLMLPEDVQFCGSSNTESFLCVEMQKGTPWKYQVDTYAVLCTIHVMLHNTYMEVIQDPTTKRWKPRVNFKRYWQAEMWSEIFDTLLNPADPIALPDIASLRAKLEAYLQENPAKSKLIKSLLIKLISQLAGR
>SKOW_MADBUB
WFETEIRTYSGEDPMQVWHEYIKWTEQNFPKGGRDSNLPLLLERCVSHFVKDVGKYANDARYVEAWIKFANFCSDPIEIYQFIQNKGIGWKLAIFYESLANEYENVGNTKKADNVYEEGIRRNAEPKEKLQRLHREFKCRVAREAAAGIAEEEPMDAEISQGQRRALGGLKMHGKRAPKVPVVRVGSQVQTKSRGLPGTTAVLQQSNSAPVKVYGDEDGACSNALLPATGEWTQLAPRVEVAKENTQTAGKWNKCKIPQRGGVSIGINDVDMPAFSVHEDPEQLVYVQQPYILTDFLNSLHIFTHKNKVCRYLQSCTPCKRAEMDRQVLSARKPQKPVNPLHNIALASVSDGNSVPMYNKHLVYAGVKEMSFEELRGAVYKQKSAQKAITEQEDRLRKQQEQFSLERERFLDEQRKLMEENKRYFEEQRQQFEELKNNVVMKSNVEIKREMSERVQEEECVQSRQVTVLAAKQSLKFANEPVSSQTNNVQINQGKPFSQRPGDVPHLRPGDVPNSRPGDVPNSRPGDVPQSRPGDVPNSRPGDVPQSRPGDVPQSRPGDVPQSRPGDVPQSRPGDVPQSRPGDVPQSRPGDVPQSRPGDVPQSRPGDVPQSRPGDVPPSRPGDVPPSRPGYIHHSRPVSYQGDIGNVIQPMELGSQSINSNASNGIIPLGTVRDRVQIQPQNRERELVHRSAMETSNSHDQQVSAMETSNSHDQQVGAMETSNLHGQRVIAMEISNSHGQQVSAIETSNSHGQQVSAMETSNSLSQRVSGYNSRAAKQRSTYNNTRISLPYLDKPADYKTENSVLSEQNKMTVKTERISLPFLDKSLEKDKDFTVTQQLCFEDMTSTGIFTNQGMVPTVTSSLKMERQQQPSQSIPANTNKTPVGLCVSNDSVPKKTTVDFVHNLSSGHPTPNTPGFSLVAPSPTVCTKEAMGVITAMFAVRDPWLPEEDQPEKNVHFEAQFATTEPSSSGFQHSSNSVFSSKTTINPLTTQPFSEVNNDIQSGGFVIYDETAMSNKENQDNRQSVIETSGELGDHLSGDQEHEMIDGMQVLQITDKMNTTLANTGPQSDNFQRAARMASTPFNPSALFNPSACPPSPPCSTIRGLDNTHNHRQLNLGDSLLLSTVSYKDDAHTGQENVKMKLGEILTIETENHSQNTAAVRITKQSSEENYETTINTVPPSTPLSPILERSSEDYHSSKSSAGSSGMLSQLSSRSMPLCETTKLKESSICNLDNTSQKLQETTMKHTSQALEHTRETNISHSMSVMAHPQETNISRSMSVMEHPQEIISRSMSVMERPQVTKKLQETTMKHTSQALEHTQETNISRSMSAIELPQETNISRSMRSMELPQETNICHSMSDVERPQKTNISHSISAMENMEDEEYCNTPTLELTSGINPFDKNFISHLLTTISTPLQSYPGYFEIDSDLPNLQQGLAINFDSDLFQIKKRIGEGAFAKIYRAGKLDANDFSNFECHDEIVLKVQKPAWPWEFYIVRELGNRLQMLKEPIDISCGLIELDTAYMYNNGSILTTKLQSNGSLLSLINLYSKMNNTSCMPEPLIIFYTIEILHIVEQMHKCGIIHADIKPDNFLVRNIDEDIDTNKALSEVAGLQLIDFGQSIDMKLVPEGTTFTSSCYTSGFMCHEMQTGKPWTYQTDYYGIAATVYCMMFGQYMSTFRRGIYWRQNKSVYRWFHASVWNDFFHDMLNVPGCTQLPSLSDHRQKLQEILQTVPVETFQKLKQKQDMMLFEAQNM
>TADH_MADBUB
MSSSASPKENSENNEWEVCKENIQPLKQGRIMSNLQAALSTESSTERKKLLDEKEQGNWPNHGIINIQTKYRLFEKKIIAIDYDNDDDPFDIWFRYIVWAEQSFRNAGEAGFSTLLKRCLRKFKDEPRYYNDIRFLSIWIKAANACKDPRDIYNFLHDRGIGKYDALLYECWAKVLDTMGSYKKADWVYRIGLENKAQPLKRLQRHYQEFLARSANRPKEGGTNTGISSNPRAPLGQLQNADRVTGKVNIVRKSKVPEALDEADSLKATNSTSQSFKIFVDENPSKLSSASKQMQEWKSLPNSNKAVKENSKGLSKWNQQQITDVSSNIVKIEASSQKVKSGITIYQDENVPATSTAITEIQSRQVLTKSERSDDSNHPLNVLKDDDNVRFTVVNGKKYVAGYCKEIIYNGTQEFSFEELRAIRYRAKHHVSVNVNDNNLSNTEEMNIIQPKELHNKSASITSVPSVSQTPTMTMASKEAKRFVDLLFKDDIDPDDTCSVNNNSPIENIKSNFIIYDDHTPNNLAAKVADSEYNSDQENRPPESCSPPPKRRNVLGVLTNAVGFELDQTKPECNEDFVYKDYDELKASESEDKPIPGDTQNFSIATHVTSTPACDQVNINGRQSSIKGYGQDNIYEKGTFTHDIYSDEAEDHDTNFNRPQLSDIIEASNEASSKASSCTSSTGSRANIGFSTPSDQRVDIVSLKIITRTESEDGEDVRDSKVIDPFCEDLKKDLLSRDDVKDILYSDPTLFYVGTVAAPKPVINDRLDLGNSDYNCNKIIGRGNFGTVYLINSGGDSLGSVTDECELALKDLVNIYKTFHESIDQYVAMFYTIAMLRVVEVLHRCDIIHGDVKPDNFLLQDITDLDNIVRNDVGKFRKCYTSLKLIDFGCGIDRRLFPVGTQFKSLFATKEFQCIEEKTDMPWTVQIRKCNVGLIIVYNFSNQRQHAFGEPSIIITNKMQEKQFSCIDNKYHRCCNYSCTEIWSLFFAVMMVFLWLLTGHWL
>AQUE_MADBUB
MAANNQVPSKQLIMYPKHLVYPDGVDAKRDVCLEELRASRTRYCPSPSPDCDMDMTEAYCGNITVNVPVVASMEKGREVLHLMEHKPEKLLVLSKEEPGGNMTRELQEKENLPVSLNQFDFTPSASESYSHQYSYNGASFSMKGALSFSESDSLVSSACQSEEEAKMFKEKTVLKQERHSDQVHQSLHPKTKPVSQLSRTLETDIGTSSVPISSIAVSQEGRLDSFSVYNDSQVSINQPAAGQSTRPPLQVLPQEKSLTSFSVYEEASINQPSFKQSVPSARPPLQVLPQDKSLTSFSVYEEASINQPSFKQSAPSARPPLQVLPQDKSLTSFSVYEEASINQPSFKQSAPSARPPLQVLPQDKSLTSFSVYEEASINQPSFKQSAPSARPPLQVLPQDKSLTSFSVYEEASINQPSFKQSAPSARPPLQVLPQDKSLTSFSVYEEASINQPSFKQSAPSARPPLQVLPQDKSLTSFSVYEETSINQPSFKQSAPARPPLQVLPQDKSMGSFSVYEEASINQPSFKQSAPPAKPPLQVLPQDKSLTSFSVYEEASINQPSFKQSAPPARPPLQVLPQDKSVYDEASISHPSQPQTASSNTMPMKVLNCAPSLSSVPLTTSDASSHCLASIEKLSLSQKAPVTISTSLHSHNFPVPSSITNQEQPLPNITNPVSSTHSLPVPFSINNPLPPPLDALPVPQSVTTPPTNEQEAESISPESGTHSHPLVNETIDPSFFIPGYLSDDPTSTPCGGRRVGLAPFDVTAIQSYSPQSSNTKPLPPPPPLPVPSLPPPPPPPPPSQPLPQTDPAPPIMQPYSFRGQHLDPIQEESRSYCSSSSGSTTTCSSKNLSTHSNASRSANISQQSQHNEDEEPPEVQDLRSLGVMNLKRQVNPFTPETIQFMLQSLPITVTPVHRLPKSSPSMTTGHTVTLADGSSCSVIGKLAKGGFASVYNVKMMNGSTKALKIQNPPCLWEVAIIEELHKRLKANDLLKFSQCFMSVDAVHLYTNSSIIAYNYYPHGTLLDLVNTCRTTSKKLTEAVLLYYTTEICQLVEALHCCGIIHADIKPDNIMLRDIRPITDYTSIRGRGVCLLDFGRAIDAQSFPRGTQFVGSCGTDSFQCIQMLNNEPWSWHTDLHCIAGTVHVLLHLDYMEVIKNAMTGEYVPSKSLPRNYDRVLWMKFFTDLLNWSGEGQPDMKALTQPLSRKLSLNVSHLKLNLNYMWTQMERQRGFPK
>NVEC_MADBUB
MSAETNLSNSTEWELSKENVQPLKSGRKVANLTAALAPSSCDYQSKISREKQLFETEIRTYEGDDPLQVWYSYIVWICENFPTGCRDQSTLLERCISLFKDVDKYKHDERYLKIWIQYADLCTDPIDVYDYMHSQSMFSKLAKLYESWAYNLERQGNYKKADEVYTLGINRGAQPMEVLTRQHKAFERRLSEFISTNDSPDDINQENDPQRVALGGLKKHGKKGTVGAQRTGHGVTTSKKGGIGVAKPVGNSKGFGFAIFQDDAPTQASSIPTAAGEWAVPPTQPTKIKENTQEAGKWSEAKIKQRYQPSIPFDSTASKQNFTVHIDDEAINKLPCTPQHGQMVNDKVLSTRKPDKLQANDLFKGITMADNGEDPRFKPMYCKDKIYAGATEFSFEELRSARLLTKLANKAWSTEYSNIEQPDPYLNKCVMYPKAEVYPIHAEECQLEEVLSRRYMARVQRRQEAARTAAMATAQVSTSDVVMETEAEDEPMDFGSCHRLPLERSRMPTALSKPVVDGMDRSARRGLQFCDTESQGSKIKNMIYHDPPRSETVPASAFRTVQHPYEETDINPPNSAFRPIQQATMQQALGERWVPHEDISHPGISRQALVDQEMAPQNALQDQRVNLQNRRALGERMVDEVPAPCVPSRPVARALGPRPDLLQTGQGAPGISGHMKTTPRGKHLSDTPEANKSGDTSYLTFPSPTVNTKAAIDEVMAMFNNPLMLEADEAMPWSSAAPEPAGRGDFEAAFSNEGSSVVPIAGSLFKAKGAYPGTLVITVLLSNKIDHFVGPTFAIYDESKQEVAAVPKDKDVEDQENRPPRDYTQEPQTRPLAGILQPSIGIPVCPLTEQDEEEEEPVEYQETEGARDAHATDITTYTTFSAAAHVASTPFHGGIDPPSFSVSSIQPPAMAEHEDEPSAAVNGQEFACTPGQILSPIFERSEEDYRHDAVDESVSSDAPALIDGKQTLSESTFHDDGTTDVNPFSDHVVRELLSTLSSPVSSYEGYCDLGDEEVPRIAPRLAVGLGDNDLYRVEEAIGSGAFAKVYRAVKLSPDFTYTGFEAEEEIVALKVQQCSSDMEFYITRQLHSRIDQLGLSQKMHDAFMKPTALYSYAGGTSVLVDQYLEHGTLLDVANKYKSNGQRISEEVAMALTVALLRMLQTMHACDVIHGDLKPDNVLVLESENSVALRLIDFGRSIDMRLFPPGTSFTANCYTEAFQCIEMKTRRPWTTQVDTYGLLGVLHCLFHGEYMNVFRKPKTNRWTPTKSFQRSWSECWSKLFDTLLNIPSVNQQPSLTDLLSEFESLLQQRKDDNSFSRAMKRHDILMSS
>SMAN_MADBUB
MGEVPICREFAPRQFHHTLPEVIGATESPRSEANNFEWELSKENIKPLKSGRSVELLNKALFSKYCQSQKYINRDRSILNTEMDTSVYKYDSILEVYLIYIKWIEQNYPSLGKSADLQNVLYRSIRDSSDLLGIKNNDTYVGNWIKLTEYCNQPIELFELLFRQGIGTMCSEFYITWCQLLEKGKNYRKIASIYAHGLRAGAKPLLWLEDRADKSIRPWNYLSIRNYSNKCNYQIKQDKLTQENSVLIRDLPPITSDFIRPVGIPSSWQKENQMEPSSWNKLTTTTTVPASSRPISLPNWEIFTEDQVEQTQTDSSNLLNNTQQSTVCTKRKGLKMKSLKESDPCQPTNEISFIEVSSFNHLLHHHDHGVVVDHSSSHQSDVLLTKLNLPSFPSDKISEIDCFAFDISLIYGGIEELCWEMHRGLKWDINYTNSLNNSSAKDDHRRMLNDFWDKEELELIEEINTILHDNNNDDGTVNNLQMNDPLLMNKNVESSSLCTY
>SARC_MADBUB
MESRQADGATDPVDIFKFLKSREIGVTLALLYEAYSLALETKGSKKQASLVYEEGIQNNAQPLERLKRRHREYQMRLTEDLKANMEAMSFGALADSNDGRKTLGRLARTRNGLLPVHHSRDGHQQQSTRPSTKRRASNTGGVSVFVDDDEENQPPSQETAAKVWSHVPSGASVRKENTLTAGRWTGGGRSEDAPVSVGYHPLEFPVFHDESNEDSADRHSLPARMLDHTGPSLQESRKRGEELMQNPLQNFRKPAKNFDGSGAWDQLDRLPLVDANGGEVSIEEVRAQSSAYKYTDSGANPSANIKGGEPNVDMEIDTDVTSQKRPQDDTHTQPIPRKILDFTTPALNQLKTPLCVSNSINAGRGILFSSSVSDRHVDSSADLAHSRPTNRDAITSQKRLKIDADSQRPSMSAASSSGQPVPKPRPTVKGVSSLQTPPNADTDKSNPSISVPASKENVPSTSVDASPSSTTVHATSETVPTSTANVLVKQSGEPVSKSGSPASEPDIPSLTVGTVPAIPNEPSTTARQDHTASNTEATSNASPLLSTSESSAAVTDSRPVKEVGGIHSAQSASSIFVDEPSMSDVNEVDTKSVSTRESGPNALGFDMFMDDTEKLDDVVAGAAHSVEADARSSPTPALAPSGINTSSNAHGKISDDLYKKEAAPLVVVTSLTNGNSLPGGDHQETQRDESVHTASASHPLTGTSNENASAGDEELKGEQGVVIKREVNAANVYEATREGGGDSPHVGSVDAGGVGDFRVPFESGHVDGDQEHRENARPNLDSYRIGDSDEETNDVANKEKHPPISPTITTKLATADLFDIFRSRPLPGDEDGDTLHSMPFLGGADRPVSASGVSPTHNRDFNHPMFGADKTASCSTSTAEPFQIFQDPTMTGTILPLPPPAKTAYDSQESEELSNAVLAESKSIFQDPENNENDPNVFDGARKNPTDRVSHLVMRTEGERKPITPLEVVPDEVQDIDEDQKGQGDMLGQSEGRVTNADVLREGGMMPLDSSFSRSPGIKSTSGDVLADG
>CGIG_MADBUB
MDHDTSNWELSKENVQPIRQGRHFANLNAALQTNIDHSSLKRQKQNFEEALRSYGGDDPLEVWFSYVLWTEQAFPKGGNESPLWQLLERCIREFNENDTYKNDQRYVDIWIRYANLSAESEEIFKFMHDQGIGTELSCFYESWANVTELGGHTKKADSIYQLGINRAAQPLSQLQRKHERFQYRVAQGLVGQVEEEMETDPAETRTALAKLKTLGKKHQAPVSRVGNIHQGSGGGIPLQPRPLNQKAGLGFQIYSDENAAPTLIPETTGEWKEIPKPSAINKENRQKPGVWSSAKVPQRGAVAPVAPSKPSFSIHVEENSDQPMMTPRKAPGMESQVLSARKAPKHTDPLQNLRHVTETEGGVFVPMYCKDKVYCGIEEFSFEELRALRWKAKKRAAENRERRKEEERRKAEEKLMADLLLHISSTVAQQQDLLRQQEILRQRMMEFQQQQEQFEREKKSMLSKLQEKLIERDQQLEEASQQHLRTQRDQVERDIELRMQQQELAPRQSPKSTLRPKSEVNPAAVKTRPLGQRSLSPQEEMDTQPQPQSGNVLQTSTSTPSDRSWLNSSGSGGRRTGPTPDTSKRSLTAPSPTVCTKEAMNIVMGMFNSSLDIDKDLGWEEGDQGNVSLPPQNETPAKASVPFAIFDENSQMKKEKSRIPVYEDQTDRENRPPLPIQDRSDKQSGSIPVQSFGQRTKKTGGLVKARQSDTFDLENKMEGIESQGGDEDYTIAPVGSHQSFAAMARCASTPFSENHEGPPPIPNLSNIQADKTANHTPILSNTADSQGPNSFFPDQQNLSPIMEGSSEESDPSAHSHHHTQHSATHAQLSAFHPLGDRVADHTHPDPHIYHIPMEEPPAEHDPLNHSNPVVDTSTYQLPEENPGLADQSVYIDTSNPFDVDTVRHILEQLPTPIKLHPSYHEVPRQIQSIICGINITLGMDMYEVKEIVGKGAFAKVQKPANVWEFYICTEIQKRLSRLQENVDVRPAMMSVEKGYFYTDASCLVTEYCKHGSVLDVVNKFGEANKSQEFLTLYLTIELMHMVEQLHRCQIIHGDLKPDNLLVKGFSPLPDSSDPDVVFSGDRRPLLLIDFGQSIDMTRYPPGTTFLAKVKTSSFMCIEMQTDRPWTYQTDLFGLAGTLHVLLFGQYMKVYQEQGEWRITQSVNRKFNQQLWRKIFYTLLNIPSCEEIPDLPALRRECEEYFVSSLLPTYNKQINKVILKLDSLASK
>LANA_MADBUB
MMNNSLDGGVPNEWELSKENVQPLKQGRKFSSLNAALQPHSGDQQAKLKEQKQMFESELRTYSGDDPLDVWFRYVKWTEQNFPKGGKDGNLQAILQRCVTIYKDDPRYTNDHRYIECWVKFASLCNEPLEIYNFLYNQGIGCQLAVFYMAWAAEYEQAGNTKKADAVYKDGIQRGAQPTERMLQQHSEFQARVARRSAGDMMETGDQEETAEEQRVTLGALRPVGKRGAVGSTRTGGAKGGSQGGLRLQMPSVQSQIGPSFQVYNDENASAGASLPPQTGEYVSAPTKPEVYRKENEQKAGVWTSAKVKQRSVPVVPVSEVAQHSRPAFSVHVDENADQPMTTPRKMPEVGNQVLSARKPSKPADPLQSISQFHQEDPNMRPMYCKEKIYVSTEEFSFEELRAARWKAKMRRRKEKEMEERRKMLERQEEELLRQREERLRLEQQLFEQQRREMEERQRQIIQQQQEQFEKERLRQQQLMEQELQKKFQEQLQFNRQAPTQAASGAGPITGHKTNSFRDTSLSRQLPFNEMNPGGNVLAKEQPANSSLNSTRTPNFNTSSNTSVSSTSTAKQRSVGPSPDSGAFNPFRGSARNTPLKGSLTAPSPTVNTREAMQVVMGMFNNTLDIEKNLGWSAAPKEDEEDDFNMDDDEFGAQFAATSTRTDPVCVLTEKVSAFVPVDAPFTIFDDQAQDTENKCDQPAQTPEDDTKENKPPFGHQTVPKRQGLSGVLQPATDVPCIVIISIVDLHLVTRQFLRDKEQEQMEGTQRSDIHHYDMTFAPQGGPSNFAAAARLASTPFNPLGDHPSFNALPLSTIRPSALDSDRTDISETTNTSKHFSVFEDENKPDKNNCGSASRAQVAEGAKSPEGIFQMPSEMQNSKTGLSPIMEQSDEEVKSSRSHSQGSSVASSQHSMHELLNLQNHARQPPPRDHLRDHARHQIDMSTYIAPEDLDEKTVNILSMSIAIDPYDPFDEELVARFLRRLPTPVSSFHNYHAIQEEMPEITAGTAVSLDDDLYSVDALLGEGGFAKVYRVSLLDSTDIGDLDGGDQKYVMKVQKPPCPWEFYICTELHKRLSTVPGPDVRSSVMSIEDGYFFQDGSILVNKMYTNGTLLTLANTYKMKHMSMCESLAMYLTIQLLRIVEQIHQSQIIHGDIKPDNFLLLDLPHLPDSRDPEVIFGATPSMKLIDFGRSIDMTMFPAGTTFLAKVNTSGFQCIEMKTDMPWTYQTDLFGIVGTIHVLIFGGYMNVFQTNGRWKTTNTVKRWWKQDLWKRFFDRLLNVPSCDELPNLGDIRREFEQCFMTIIEGKRVEFNDEVKRISVSHFELNTHR   
>CTEL_MADBUB
MASFEGRESDASDWELSKENVQPLRQGRNVQQLLLSQSEDETAKRQIKEQQHEFEAKLRIYSGDDPLDTWDRYIKWTEQNFPKGGQENSIAKILERCALQFKDTERYANDPRYLSVWLRFIRFCPNGFEIFNFLFSNGIGVELAAFYEAWAALFESIGNTKKADFIFNQGIQKGAHPVSSLQTKHREFQARTARASVSAEKEQVSGGFIPDSREEQRTTLGDLRGVGKRQQAPHLRVGDAKLTQRGGLSSSAKPLEQANSLQPFTIHADDEGSAPVLPTPGAKDWGTAPSGREFHKENDRSAAQWTKAKLKVRKHAPHLAMSEVSKMTTPSFQVYEDEEEPKISATPRKLTAVDSVLSARKADKPSDLFLSIQSSQQKPAASSRAPPPVQREVPMYCKYKIDSGAEEFSFEEIRAERYNERKRKQAEEEEKARQAAEKQKAFLAECQRKMQLQMEQQQSQMFQQIQQLQNQLHELKTSAPSPGHSMEGATPVDQIGIKAMASSSGTTPDPSLSLPSSGEKANFNSTSSASSSLLSGPSPTVNTKMAFNQVRGWFGTTLNTSIESEFAAQLESVVEPITALEPKPEPAKPAFTVFEDDKENGSVPVKPPSRTKPVFGTVLAKPLEQIDEVPAAAPFPVYQDEENAECSAPSVKRQALRALLPRPPPEEEAETKAAVPNFAPPDEFDALDLDDMTFAPKFSSTCNFTAMPQMTPFSHGVSQAKETPAAASTVFMDSTAPQPPPAEEPASVRPKNNRRMSQMMLDNGHKLSPIDERSEESSLGSSNGHSTMAATTLGLTTLHATNVSVAPVAVATDLNRTTHEINVTGYVAPDEHLAQEQLNASIAIDIHDPFDKKLIERFLSRLHSPIELHPNFHSMSSPMPHFAPHKTVNLGGTKYLLTKQVGQGGYATVYACEPCIENEDDSMDLDSKEIVIKRCVPQVQKPACVWEFYISTEIIKRSAKLPPPLNMQGVTMTIDDGYFFTDGSCLLNQRHEYGTILDLVNACAKHSLQLPWEFLAYLATEILLMLEMFSRCEIIHGDLKPDNFLITCFPRLNPDQKLHNLLEGKQKMLKLIDFGCSIDMRQFPSGTTFSASVDTSGFQCIEMKTNRPWTYQTDLFGAVGTLHVLIFGKYMDVIFNSATKTWKQSGVFKRFWPGVETWKSLFADFMNVPSCDQLPDLTKYRSRLEEIVRSCNLSSVQFNALMERLEKALIRI
>OBIM_MADBUB
MEWELSKENVLPRKNGRTVSQLVSALQPKGDHASQTRATKQQFEEELRTYQGNDPLDIWFRYITWMEETNPQGGKDLPSLLRSCLLTFSEVDRYKNDPRYVEIWVKFANLYDNPILLYEHMFGKGIGSQNAMFYESWASAYELLGNSKKADAIFSEGVRMKAEPFNYLQRRHYEFQSRTFIGMMKTASLTDKDSVDTIEAEGRAAFMSLKTNGKKTSAIRPHGPQPAKTDVRVPLLGKSQQLQSKFEIHTDENNPPSDGLPQCNEYESIPFKTKVNRENCRNPGPWPQNKMTPKKSLSVIKTAPFVVQNDDTGCLATPKHVPEIDSKALSVQKTKKEPVTPMDVINAAASGIKQLPMYCKEKVYAGVEEFSFEEIRALRWKRRHEEKMYLSLVEKNKKLKEEQQKILLRNEELLIQHQVLQKSLDENVEMKPVEPQEHSLKDVSSRDLTLNGSLNRSGQHTTSNSKTPEPLQNTSQTGFNSSFQNKEGPKSTYAPSTTLNTMEALEVVRGFYCDSINLGKDTTIDRDQDADYAGESEPVYQEPVLKTAPFVICEDEQEPDPPAPVKNVNNVFISPSSNSNFKDGISTGSKDKGKNAEKDVKFHLTMPDVNEITLGFGNEWSSTFQKPVNPAPQPNTEPTFQIYEDDPQTCPINQVLCKNMVSTPFHPSTNVFSLPDMSNISLINGTACITTENTIMIERPTENMYRTAENTNRTTAMSPIKERSNEGTHSSLENRTADPSHHTNSHFSQVSSKQLLIADPFCKEHQKKVLANLSEPLEYHDSYHCLNEDLPILRTNFQVTIGLWRGVIEKQVAKGGNGQIYKLCTECTLAIDSGMFDVALKVMKFSNFWEFYICDEIQERLKKFPNASKMSPCYPVIKDAYFYNNGSILITPFYKYGTLLDFVNKKQAELCNSSTCEALAVYFLIELLTIVDRLHKCKIIHGDIKPDNIVIKLRKKISPDLKVPMLLTLIDFGEAIDMSTYPEGTVFQGKVMTSGFQCIEMKTDKPWSYQTDLFGILGTIHTVLFGKYMNVFYSQGKWLLTSNFQRKWNIPLWKQLFHDLLNIPSADQLPNLIELRDQFIEYFNSSLVAQFKMAMYTDMQ
>SMOE_BUB
MALAQHKGKENLPPNLQDLLKSNGSSDAIQSQRRYFLDAIQSYAGSDPLKPWVACVKWAKGIITSSSAPGVRAELCPLLEFCTKAFLDDPRYREDLRYLRIWLRYADCCADPLHIFELLEAKRIGQTHSLFYEAYAMILELRGDITKANQIYELGISRYVCHFHWLFSLCTYLHPPRHAQPVEQLEKMHASFLKRKFKTSRPSEVKGSFVAAVNPMSNIARPHGDETIAIKKYAEEAIVLGVDPEAANAETHIGLVEPTINTREALVNVLSLFNQPLPLDQVKQPKAPSCQRRELPGAMELNVFVDEAPLEQAKKPQGQDKPSLGAGKMDFNIFVDDAFCDDRRDRKIEFVDPWDETLGFHCSSKKYSGGVSLSSLKANARNKTVELGQGAFAQVYQAHENSNNESPVVLKRDSFGSARKMYVFSDCSILVAGYGQHGTLQDVVNAYLAHSLKMDELLCMYYTIEMLRMLEGLCLIDWGRSIDMRLFPEGTEFLADSKTSAFRCIEMMEERPWTYQVSDNAFLLDAHKVLLQVDGYGLCCIVHCMLHGSYMELEEERSPDGGRVHKPKASLKRYWNTNVWDKFFKTLLNASPPLPLSSLREMLEQTIVSNAAHPRRLKELLIKQTDKAKGLMKKLKNPFSSSSRFKGEGHRLGEPQPEPSPR
>SMOE_MAD
MEWELSKENVQPLRKGRKNVDLLNQGLKAKHKSPARSVLIEQRRILLEKIDDYVGDDPLEPWIRCIEWTKEAFPSGGSQSGILPMLELCLRTFCDDSKYKSDLRYLKLWLDYADRCTHPRDIYVFLEVNDIGQTYAQFYEAYASYLERCKNLSKANEVFQIGIARAAEPVEELKIKYKSFLERTLRKPKPDAEEDTVDEGLARSFGSLVLPQSGQRTGSMPSRPPQKPSKGNAPPLSKQTFSVFVDSELNPASKVPGLHENGAQGHALPVWTNLGSQAERTKENVQQPTRWNEAKIPQRPSRPVSVSTEALDVYVDEEFTSVASRSWNRRISTAALKVRLSRGQDIKIDTEMLKQAPLRNFSRELR
>ATHA_MAD
MAAETKVQVSDPEAEFLNSKQETGYEWELFKENVRPLKRGRNVGILNHALKSHSDHQLRKNLIEKRRNLIEAIDEYEGDDPLSPWIECIKWVQEAFPPGGECSGLLVIYEQCVRKFWHSERYKDDLRYLKVWLEYAEHCADAEVIYKFLEVNEIGKTHAVYYIAYALHIEFKNKVKTANEIFNLGISRDAKPVEKLNDAYKKFMVRTMRRSNTADEQEPKENNDLPSRSFGTLLSRGDNNARRQALGSSNPQAKKLKPNQSSKTPFAIYADAVSDTTSGNQPESDKSRPEFGSWLMLGGRAERNKENNSLPRKWASFKVPQKPIVRTVAAASASTFEVFVDEEECTEEEEEKKKNDETISSSSNVLPLNGGREIKKETELLRQNPLRHFPPNSFLR
>ATHA_BUB_B
MAKNENGYENLLASLIVDIKSYSGKDHLLPWIRGVKKMKESLPSQILNEKLPRFLQKCAESFESDKRYKNDSRYIRVWLQLMDFVDDPRALLRTMEAKSIGTKRSLFYQAYALHYEKMKRFEDAEKMYRLGVQNLAEPMDELQKSYLQFVTRMERHKKKKTQRQEQKLSGKHHKVDERQQHEPVLNFVDKAIVGKPEAENACHHGLVDPTINMKEAMNTINNMFKEPIETAPLQRRSRQRSQNKENQGCNNSFEVFLDENLECETGTSGKAKTSTTQCGSQPNQESFEIFIDDENTDETADENDEAGKAFVFLLPRDHSPESSEEADRNTPPRARFREDTVVRRFVGSTISDEPEAVENACHHGLVDPTVNLKEAMEDINNMFGEPINFVRPNRSKNKGKAVVETKPNPAAGFSILEDDDEEEAEQEHQGKSQPTQRLPSKSDERELFEPTVCTKVALDEINKLFAMPMDF
>ATHA_BUB_A
MTIGYRDAAGDPLFPWLMEIKNSMEDLYAGKNSGYDLDKLLFDCISTYKKDSRYRNDLRFLKIWFLYLEGREDFERVYREIEETEICKGHSLLYEWYAIFLEVKGLWRRANSVYQTGLSRKAEPFDRLKEAHSLFLQRISKRTKASSLEKVGDDAQATDLETGFVNPWETSTVNGLIHKIKPQLVKYDGYHVSNKVFPGKANLSSLQNYSRNKIIEIGGRKYQMKGCAGQGGFAQVFKAFIDSNPDEVVALKVQKPPFPWEFHMYRQLDCRIPDSQRSSFGLAQRVHVYSDYSILVCDYLSHGTLQDVINSYVVVGKSMEEVLCMYYTIEMLNMLETLHSVGIIHGDFKPDNLLIRYPPENLTETGFHEKTGSWSKKGLCLVDWGRGIDLSLFPRTTEFTGDCRTSGFRCVEMKEDKPWKFQVDTYGLCVIVHMMLHNVYMEIEKKQSLDGGYINMPRTSFKRYWKVDLWKELFTKLLNRETCEDDTETLRNLRKSMEEYICSDPKLMKKLNELLAKQRISLCSS
>ACOE_BUB_B
MAKNSPQHNNQLFAAVISEIKNYTGNDPLLPWLRGIKKMRDFLPPQLLKEKLPRFLQKCAQAFQADPTYHNDLRYVRVWIQLMDFVDDPRALLKTMEKYHIGTKQALFYQAYALHFVKLKKFEKADKMYHLGIQNLAEPAGALQKSYDEFLRRMVQYKKKRTRRQEARAVMVAKGSHSFKIDNDEIKQESGNVKVRPIASEFKATNHLKDYGSKEVMAAAGPIFSSKKLDIEPVKMNKVCNDETVVFKFADSDIVGKSEAGNACHHGLVEPTINMKEAMNAINNMFREPIQMEVVHRNRKESHKTQTKNNDENKSSGFQVFLDEDVDNGMALPDQNKGNGIPPLNSGLVNSTKSTASTKHQTETPSPPEESFRIFDDEYDNECSDGAGGSNNQNAFVFPTPLSSGSDDTDEQNSPIMKFREDTVVGRFVGSAIVDEPEIENACHHGLVEPTINLKEAMNDINSMFGKPLDFAKTRRSKTPGQMVDKKRECGGFSILADEDLDSQHPPRMSSYSSNKFGSECELFEQTINTKKAMDDINEMFGMPLDF
>ACOE_BUB_A
MEIISNNDDPFFSCLCSIKAALDEIKKSNNNNNKARETLNNLLLSCISKLKDDDRYRNDIRFLKIWILYADSIQDFDSVFKMLEKEDVYLSYAILYLSYAMFLEDKGNFIEADRVYRLGISRDAQPLEELKRVHLEFRKRLGQVLNVGQPQKNGNGKSDKLEKSLINPWSLDTINDLLKKMMPNMMKFKGYYASTKNYSGKVPLSSLQNSSRNKIIEIGGKKYQIKGCAGQGGFAKVFKACVNSNPDEVVALKIQKPPFPWEFYLYRQLDKRISDEERSSFSSADRVHIYSDYSILVCDYIDHGTLQDAINSYIVVGQRMQEVLCIYYSIEMLRMLEALHSVGIIHGDFKPDNLLMRYARDGLKADEFCTRTGPWRDQGLCLIDWGRGIDVNLFPVGTEFNGDCRTSGFRCVEIQEKRPWKFQVDTYGFCVIVHMMIHGSYMAIEKVCSDGNYRYQPTKSILKRYYNVDLWESVFTRLLNVNPGDDHLKTLQSLRKSFEDYMKSNPRLIKDLTELLKKQRATLCA
>ACOE_MAD
METGGGVELDVGGGGVGGGTMSMPLPLPLPLHSSSSSSSSVVVDVVDPETEFLLSNKTSGNEWELFKENVKPMKRGRNINLLNHSLISHTHNHLQKSLLLNRRKLIEAIDEYQGDDPLQPWLQCIKWVQESFPSGGDFSGLVVIYEQCLRAFWHTERYKNDLRYLKVWLEYAESCTDAEVIYSFLEANGIGKTHSVYYITYALHMESKNKLKNANDIYNLGLAREAQPMKKLEAAYKKFLSRSLRKSKQSNENMKDPTDDLPVRSFGTILGRQASDVSRKRMKSDRVQSAPLSIYKDAKANTILNQQPELPKAKMTAWQNLGTRAERNKENCAIPTKWTSNKIPQKLGSRSAVAAAAAAASTCIEVFVDEDCQESKAGSESQKSSMLQLRRGDNRDLKKETELLKENPLRNFRTSSLPR
>ATRI_MAD
MADAIVADAEAEFLASDVKSSNDWELFKENVRPLKRGRNVDLLNWALKAQKDSLSKKSLLEHRRKLIEAIDEYKGEDPLQPWLECIKWVQESFPSGGEYSGLLLIYEQCVRTFWHQERYKNDLRYLKVWLEYAENCSDAEVIYSFLDANEIGQNHAIYYVAYALHMESKNKMKKADEIFNIGIARKAQPIEKLESSYKKFMGRAIARSKAQDEEVVEDHLPVRSFGTIVAAREARRQTTRQSDIFQNKAKLQRVSSNAPLAVYNDAILGTQARHPHSGANQLDATKSQGHAWKTLGTQAERNKENSSLPSKWTSHKIPQRMGVRSGATSGVALEVFIDEECARPTSKVHDTNPSGKLSMLQLRHGDTKDLKKETKLLKENPLRNFPLKSLPR
>ATRI_BUB_B
MEVECEKELFASIVATINAYTGTDPLRPWLQGIRRLRKSIPPHLLNQKLPRFLQKCVQTFQSDRRYRDDLRYLQVWIQLMDFVDNPGELLHLLEKKKIGAKHALYYQAFALYYERLNRFAEAEKIYQLGVQRLADPSDNLQKSYEQFLQRMEKRKVRKARLRGSRVASSAMKHLSSSRGMSLVENDTQQPIEVTCRTSGNEEAVNSYICSDTTIIVSKFVDSAIVGKSEEVEDACHHGLVDPTINLKEAMDDINSMFQKPLDIQIKNRKRTHHTPSKSRNKVTTGFEVFVDDGFQRDCPIENERKECSNIGSLASQCSDVTVVVRKFADSVIVDESNDAEGARHHGLVEPTICTKEALSEINQMFGEPLDFENPKSKKERTRTEAGKPSVGSLTIFVDNCDVGHKPIGKFNAQEFLREEGPVGKVPSVHPTKDSKIPIPLAIYNERENSPPPEYGENTVVCKYIGSTILGDSEIENVCHHGLVDPTVNLKEAIKDINSMFGRPIDFTKSKKNHRPSRSVPKEQPNCEFSILADEDLEPQNASSSERSGAQCDLFEPTVFTKEALAEINNMFVKPMDF
>ATRI_BUB_A
MIPSPHYNADDPLFPSLCKIKGALGDFSRDRKSSSGPLLELLEDCTKSFETEDRYRTDPRFLKVWILYADISEKFEEVFKEMEEKKIGLTHSLLYEAYAVYLEAKGKPSEADAIYELGISRKAMPFESLKKAYTSFLCRMAEVTQFSGLDKAKTDACIEREKIKSMNPWSDYTINSLLEKLNPFIKKYNGYFRSAKKYLGKMPLSSLRTSRNTILELGGCKYQIKGCAGRGGFAEVYKAYKSELPEDVVALKIQKPAFPWEFYLYRQLDKRIPSKERSAFGFAQRVHIFSDCSILVCDYVAHGLQDVINSYLVTGQHMDEILCMYYTTEMLRMLETLHTAGIIHGDFKSDNLLVRYASGDPQEDAFLSRSGPWEDQGLCLIDWGRGIDLSLFPVDIEFHADCRTSNFRCIEMQENRPWKFQVDIYGLCVVVHMMLHGQYMELEKKIGADGSVLYQPKSYLKRYWNIDLWQNMFTTLLNCQGNYSPMILQGLRKSFEDYMCKQPHLIKKLMQLLVRQRTCLCSGK
>OSAT_BUB_B
MAAATEQHCGGGGGDKEKDLLSAVVGDIRSYSGSDPLRPWLRGMRKMEAALPPATLRAKLPRFLQKCAQEFQDDARYRDDPRYLRVWIQLMDYVKDAKPLLKKMEKNRIGLKRSAFYMAYALYYEKHKRFEDAENMYRLGTQNLAEPVGELQKAHEQFIRRMKLYKRRKSRVQQERMPNKVQSIATSKNEVEGQSRSCTEPKSNPVQRSGSGSNPHLGFPHPLGRPLYRGTSGDTKSLSRHNSDDTVVVRFVGSALVGKSETEDACHHGLVEPTINTKEAMDAISSMFLEPLEPETKLKRRSNRDKPSFNQEASAFEIFVDEDEPNKSGPSKLQDKNKLQDKNMKQDNPKLSQQASAFEIFVDEDDPYCNNQKMVQHRHFNKENTQVNQKASGFEIFVDENEPHGNGRNAMSHKSTVCPPKPSRDSRQQANFDFQKPFVGGFAILPDDEDEQLEKNDNGVKINSGTMQLTDDNTSLCSRQTDSKIRCDDLHPAISGLREDTVFHRFVGSAVVGEPKVENACHHGLVEPTVNLKEAMDDINNMFGIPLNFKGEKPKNKKTTTLSERKAAPLSGFSILADDEPGENPAAQVKPSNASKFECQSGLFEPTITTRDVMAEINDMFGMPLDF
>OSAT_BUB_A
MATQAQAIRIPNHSKFKLFPSSAPSPSRLSLSTQTAHASTTPQHGSGELAAGDRRRILRASSGGHGRWFCSNARRWWCPRQQQQPPPPPARSGGRRLGSYLGAWDSAVALRGIMLGFASSCVAYASYWDSVPSSDGSVQLNLDERKCEKWGRKCILPRHCDWSLVMSSVGTWEGFSFGADLFCAARSINKAMDELRTGPKFEAAALDRLKICVMECIDKYGDDYQYSTDPRLLKIWILYADAIGDFDKAYKQLEEKRMFLEHALLYDAYALFLFSKGKVLEAGKVYEVGISRKAEPLDHLKKMHTIFLKHLEKIVEEADADAQLWSVGHKADKLAAPKPSKIQKKEPILLDPWSESTMNNLLENINVDLKKFAGYHKSNKVYHGKVPLTSPQNVLRNKVIELGGRKYQIKGSPGTGAFAKVYKASVDGNTEDLVALKIQKPPFPWEFYMYRQLDTRVSDIERPSFGYTHEVHVYADVSVLVCDYLPYGTLLDVINSHLVLERHMDEVLCIYYTIEMLRMLETLHSVGIIHGDFKPDNMLVCYPSGEITDETFKGETRSERNQGLCLVDWGRGIDLNLFPSGAEFYGDCRTSGFSCVEMQEQRAWTFQVLERGAVEKPLLHAAQRDLQRQRRGRAPEPPDVLPGVPVQQPAARRQAEPATGQAEDLPVPILTETYTHLAFHPHHFSRFPRVAWAGPNSSRPRPRLTVAAGSSVSCGRGGRAFVGRGIVDVIPSSEDLVTLIHRSRSTQPRADPTEPTNLPPTRPSHGAAHANAGKSSVRQPAARARPHRSVHRRGRARSHGQHGACSSPHAVDGMTGRRARSIDRGETHGGRDHARTGHAPADRSIGRSAAVSRALERAAERAAPLVWLGAWVVNSSWVVVIGLDGPCSWSWGLCGVGSLELAGFAAVVATLAGY
>OSAT_MAD
MAAAMATTAAAAAEEAVVALDKETLMLMGCGDAPPAAPCAEWETFKENVRPLKRGRNVGLLNRALKAHADPAQRAALLAARRKMIEAIDEYSGEDPLQPWIDCIKWVQESFPTGGDCSGLVVIYEQCVRAFWHDDRYKNDLRYLKVWLEYAGNCADSEVIFRFLEANQIGQSHTNYYLSYASVMESKNKLKKANEIFNLGIARKAKPVEKLETTYRAFLQRSSKKKAHPEDDTTTDDHPVRNFGTVLNRGEIRGQHAENSHLVKTLQRVDVNRPLAVYTDENSLPSHGLARTRSNNTAWQTLGSQADRNKENNMRPAKWTSHKIPQKVGSRAAVQPTRVSSIEVFVDDECAEEPVPQVPKSTKPSILKLRQATSRNLKQETELLMENPLRNFPLTSLR
>CVAR_MADBUB
MAAPAAEPDWEASKENFQPLKTGRKAAALRDSTAELRTQAIEGRRRAFWEELAAYSGSDPLEVWLRFIRWTQDTFSAGGHKAELLPLLERCTAALQGEERYKQDIRYLRADCLPDPGDVFSFLKEQGIGQEHALYYVEAGQAGSGGAAGEAGRPTLRQRLDRGGSVAAAGEEGIIQDPLHLHKAQAHVAPLPGFPGGAPEAPPAKRRREEAMAFDQGEELCFEEARAAAWLQRRAAEEQAAEAAAAAAEAEAGDDLPDMNLDLEGDTCALGVVLGASAGTPAAAQAAVPAEPPPQQQQQRASPLPAAQAGSPLVVPTVEVAEEACPAAFGSPVMVEAIAAPPSPAEAGAEVAGAEEAPAPAAEQAAGPAAAPSTAQEREEEAAVSPADSTDEAAEPASSAEQQQPGLRPTPFAQQAEPAACEPTVTLSSRDAFAAINQMFGGALPAATAPAGLLAGGGAAAGLEPTVTIATKDAFAALDAMFKGALPQDQPTLPLGRSGVLGGSGSGGIGHAPFGGSGGYEPTMTISTKAAFAALNNMFKGALPGEHASLPPTARGPVGGGYEPTVTISTMAAFEAVNSMFGGGTAAAAAPLQQPAAARRQQGGFRAPAPRPRPAADSLPADSPAGGGGGGFSINEDTQFVSVPLGCDDGDDGGAAGSPGAVVVGGGGMGSFCVHEDTQFITVSAAGADEEEEEDAEPARQASPAVSGGGLGGLMIREDTQYITVAVPQRYDECTGDDDALAGEAIAAVEGGEWAPAGTPDPSQGFRIREDTRHAGPPAAAAAGGSFCIREDTMFLGLGATPATSPGSSLGGTAGCPSGGPGSSPRAARKRPLSELRDGGSTGDLLGGGGDASPLLAAGSPAHSANDGQVGKWGFAPGADDTLALQLDLGDTQALLEAVGQAAAADPTAAAQLQAAADGADGGAAPGASPALEAHLEGLQLADSKENLPVEAAAVAAAPGATARSLSDPVAAAAALRPLGEARAAALGGVEVEWNVEAEAAVVAAGLPEQDSFMVWVDDGEEGSPPLMGSPAGSGGSQTCAAPAAAGAAAAQPGAAAKKLEQAGTAHLLSPAGEVVAGAGFVTPVRQWPEGGAGEVPALDPFSPSFRGRMLACLEPAVAEVSLAVVLWVWQWRPWLLGVPAGTLAAIWWQQQQWPGVHCMSEGEEAEAEVGLEAAARGTSGLVELQLCGLEFAVSGCIGEGAYARVFQGVDGDCGDVALKLEGPPCPWEWYVCKALAARVPPAARRHFVDPSALLLGAKASVLVAPLGPHGSLQDLVNAYLARQQAPPEALAMHFAVQLLRIMREMHAAHVVHTDIKPDNLLVTVESGEGPGGNEAPGPALGLQLIDFGRALDLDLLPAGALLQGDSGTDSFRCVEMREGRPWVWQADAYGVAATVHCLLYGRYMEVERVQEQATGAVSLRLCEPFKRHWAAELWGPFFSLLLNHTDVDTPPSVEGLISAFEARLSGSREAARQLRQEMSRAAALLPQRC
>CREI_MADBUB
MEWENTKENCVPVRAGRSKAALQELADPAAEALEAKRKELWAQVAEYQGDDPLEAWQKYIKWMQEYGVGGGKADLQKVLETCTKELQRLPRYNNDIRFLRIWIQYADCLPDPGDVFLYLREKDIGRDFALYYEAYATFFELRANFQSADAVYMDGVQRGAKPLERLKQKHTAFQQRMAHRIKRRIQDEQELGPTPVEPVRASLASIGGRPGGSRTVQQQQQQAPALGGVLGAPSAGHAALFGAPPPPAQVALGRGTRPLAVVADDEFMGLGRGDSENGPLPGYSTMPQMNNLKELKPYTVIRKENTDRATAWNQFSLLPGGDTGPGGGATSLGLGGPGAAASASGLDIFTDEEFQEGDELRRGGSAAGGSMGPGMGAGGGVAAMHPLLAPASAAAAQELDPLLRSLAPPPALLRGSQPAALAALGLTAAPAATRASGLGGAAAAAAPLPAAGLSGPGKSALAPQAFGTGKLVQQPAAASAGVTAAPAPVSVTAAAPPATAYKAAASAAASAAPTAVPGPPPLHPVAAAALSAGTDVDASHFSYLGLQDGTANEMSYEELRAQAWMRRNPPHKRPASATSGPAAAVAAPASTWSQEAAAPAASLVVAQRGMAGLIIPDDDDDGENGPAVKAQKTAAAGMAVGGSSRRAFGQVLPGSGGASALSGGGGAAGGIGALGVLAGDNDEGAGIAAPTAPAPAQVADENPPTRRTLPGESGAGASVAPVTLPSLAATTRRPALGLLHDAAPAASPAAAYEHPPSAVPPQLYAPQAQLPVEPPAVQAAGPRPEPTVTISTRGAFDLLNSMFSDDLPHQQQRRVAHQPQPQPQAQPQARPAPLQARVPQFATAPVVEPAPALGMAPLQAAVPAVAAMAPAPAVAVAAAAAAPHEPTVTLHTRLAFDAINDMFSDALPHEEARRSRRVSAADGGGATTKPITSSDVRRLANAGRAGAGAGGAVGATAMHAPASALPSVPMCPAGAASSLAIHEDTFFLGPAAAAAAAAATATTQRGAVQGAAACQPVAHIYEDTEYVGLRPAAAGHGAGLGLGGSGSGGPAGGAGIMGALICEDTEFITKPVVTAAAGATGGIGYGGRRGTTDAAVGPGRPGPAALGPRPGGVGVGRPSLGGNAARQAPYAPGVGRGGGSGSGSGGDLQVWEDTQFVGRSGQF
>MSPE_MADBUB
MSDPTWDTSKENFQPLKRGRDAKMLDQVTGMANGERATKIKEERSAFWNAIATYDGDDPLEVWVRFIKWTEQMFTSGGRETEVLPLLERCTRELQEVPRYRDDVRYLRIWVKYADCCKEPHDIFKFLQANDVGQRHTLFYEAYAAFLEIRGAFKQAGEVYDRGILMRAEPTQRLKEKLAQFQHRMMKRKQRKMEEGGALEEEGEGETRRFGEVGAAARGGSANAENPGGAVRSGGGGAAGVVGSRARGLGGTGGVGGGRTPKRSNENDGGLEIYCDEEDGVAPSAAPAPWKNLGKYTETRKENTRGATQWTGQGLGNKRSRPGQASAVTPAPDLDIYEDEDLAQAEAEAAANAGLMSKSTSKPPPTNALRRRLDAANPNLASNPMLHHGKGAPEPEPIAGERPKTFYGGYNPADTVNNFGEEVCYEERRAARWEVANGPVAAQKPAPGLIIGRETKEEDMELDATVAVPTTIGGVPAEVTATTVQVMQNPKLDVAEVQTAAPPESVPQHSFGSCGAPPSDVGSGVQGRALERPTDEAQGVPPAGAAQPVAAAVPAGLRWTATEGGTYGMNEPTMTLTTKEAWGDIMSMFSGGLEAERATNPAEMGDAAATAALAPIKEANTPAQKADETESFAIYEDTCLLSKEAVAAVAAPKQQSPIADLEIREDTVVLPPIAATPRPAAFGANAAKTPAMHGRTPLAAMPMRTPLAPTTATRQPLATKTGAAAMPPSAPVAGKAAADENEFAVYEDPTEQIPSGAHSQAVSMQPPAAPANTPMPSDDGGFDVYQDTMHIDPAMMAEAMRQGEGSQASGSAGSAQHTRTFGEPSENAECRMEFAFNAENIVPAFDIPPGSFIPRSIAEAAAAAAVFKPVSINLSPSVSESEVALSERTLRSAQPPPGLEGNDEFEVLADEAASALQTLKTTTRPSPIASVRTSNLRHSASPINRIAQSADPFDRDAFDAHLATVDRGLATFPGVYVHAGDTILASLRAAAKAGGGARVRARGGTSLVLGSTEYVLMGLAGSGANAKVYEAEYAEVASVSDEDDEGFGGLAIKVQSARLARWEWMVCKRLAGRIDPLHAAGVVQPSALHLVGGTDVVKGSDAEIGVLIMPFGDHGTLQDVLNSYLRVGKQMDELIVMYYAIELLRVVESLHLAGVVHADIKPDNLLVRNGGDNWCDWAVNRPGSWKLKGLSLIDFGLAIDLGMYDWQTVFVGDCGTEGFRCSEMIEGKPWTWQADMHQIAATVHALLFGKYMQVHKVLTDFDGFKYRPRESLKRWWRTELWEIFFEVLLNFPTLDFKSPPPLGDLRRMFEEHIMEERLGAQLRVGLMKQTVSMFQQLREGKT
>PPAT_MAD
MGTEWELSKENVQPLRKGRKVEILNETLQVKEESPSQSKLLDSQRRSMIEAIDAYEGDDPLHPWLQCIRWIKDAYPTGGYQSELLPVVEACTRTFQNDERYKSDIRYLRAWVLYADLCKEPREIYQFLELHCIGQDHALFYEAYATYMELCKKHSKANEIYELGLRRDAQPSTRLQNMYQSFLKRMMQRNERKLQEDQEDAFEPEKMRHFGDSRGPPTRAPMRPSFGHDQQRRKMHQPQVPRSTMDIFVDDEFHSGTRPSVVPEPVGVHVPAATWKNLGTQKEVRKENDQRPSKWNETTLPRLGKVSKHVEARPPIEVFVDEECEEAHARLKVKNASASSTTLRQRVDGVCDLRREQEALQKNPLMHFNDGEKPSTASLLPRDPSGNSREPDGPESGAPHLVGSEIFQGGEDGRETCFEEARLVRWKMPHPAAHHPAVSSPRSSAEKAKLIEKSLNMFQSKNAKQKNQDSRFSDREVPVPERRVHDIDISNKMVGKLSRGSSNESSSDESVASFLAPPATKSSMSRASSMSSIDEPPPFACSMPNSQFTANGEETIAIKKYAEELIIHGADPNGRRTDVGRHQGLIDQTINTKECLQDILSMFNRPLSCEKVPQRKPRASKSSRPSPNSTEGFDVFIDDDEDNPPVPRPQNNGVNLNRGFEIFNDEENDPSQLSKIHAKKGFEVFVDEVISAPPPRTRKLKMNSFEVFQDVPDVVKQPGKGSFEVFEDEELPPKKPGRGSFEIFEDELPLERPGKGSFEVFEDELPPTKPGKGSFEVFQDEPASTKAAKGNFLVDEVKHRVARPPARKIPSAMCEGSFDIFVDDDVVAKSSVPKQGSSSRGTESTFQVYADEDSIPAPKNVERRIPKSKPVSKSQTGGFSIFIDDDVAVQPVRKPKLQSSTRK
>OLUC_MADBUB
MAREDGALTPRDTNRIARDGDVEFAWEHAKENVQPARRGRDGCALRDALRATTRGGDREAEAREATRAKMWAAATRARGADDDALGAWCGLIKWTEQTYATGNGRERELLPVLERCTRELQEVEAYKEDARYLRVWIKYADCCAEPGDIFKFLKANAIGQRQALYYEAYGAFLEVRQAYGAANEQYERGIEMRAEPLERLRASYAAFQHRMVRRTQKRIESGEIDENEGEEIVRNFGDTLKARSRSGGGVSSRRGESTTGARQARGGLSGPTRGATQSTPQAQTSNAQGNVGGLDVYDDAENGAPTPGEATTTGRWKNLGGYKDVRKENTAQATTWAGQRATQSKRKVTVPSDEIAVFEDTECLKASDVKAATAATERDVGSLRQRVDGEVDLSRNPMLYHSGGQPPLAPGERPKSKYRGFKPAHLRSEDGEELCYEEIRAAAWVRANGPTRKPRTTSEALVELEPTMEMDMDVDMDGNVTEISGDLPQLATQATRDHATSLVKPAKAAKDDEIVSKRTYVAPPPPVGSRTGSCASEPSEAGSVISREKSPQAKRPALVNKVRAGARWTADEEGTRAANHDPTMTICTKEAWGDIMSMFSDSVAVGEGGYDADLSGAEGLAAANAKQATQQPKPAEEDDCGLCIREDTCVLSKEMLAARLAESRKPMALDHSEDGGLFIREDTVAIPSNLGELSIREDTECLPKLASMTVTPASNASRPARRPLGLRSTPNTEFRESTPRISSMKKRPALAQLQLINPFNAEALDEHLNSLELCVENDVYIDLKSSRVETLSAAAKCVSKSGKRAAAGVSVTLGDVSFVFKGRVGEGAHAEVYEAELESKARVSSEEDVGAYALKVQEARYAKWEFVVARRLLERLPAEASAAVNWAQPTALHLLGGREHDGNDATMGVLVMPFGEHGTLQDVLNSYLREGKQMHETLVMYYAVEMLRLVEWIHGAGIVHADLKPDNLLLRNGGDDWCDWAPHRPGSWTEKGLALIDFGRAIDLLMYPEEAAFVGDAGAEAFRCIEMMQGKPWTYQADCYAIASTIHCLLYGSYMEVELAPGTTNAYRQRQPLRRYWKTELWEVVFDRLLNQPTESTPPPLGSLRSLLEEHMRDEGQNIRKLLMHQTIDMYQQIRDGKVK
>CMER_MADBUB
MQPVWETSKENVQPIKPGRSLRRLEAALGAAASEQRAPEGLDARVPGHDLDGVHVHLGRDFPSTRSKVEDSLSAKVKRQAKAISGGLNEGSNTTDREQRAPLTATVEKGGVAHARSPGTQRCTSSAGSDLETTIEWWEQRTSRAVEESPADPLAIWIAYIRWRQEAFPSEGPRSQLATVMETALRKFGPATSDPYLEQYIEQYRNDSRYVRLWVQYADLCPDPTEIFLYMRAQNIGQCLALFYEAFASVLEAKHQFAMADRCYAEGIERGAAPLDRLHRRHEEFQARMMRRLERQRRAQQHAGPLRHGDSDAGGTVPVRHTLRGGQQPTGLGGNTAQSTDIPRSALSSLREPDASTRGGQPYSRRSASAEAHANTSAWNETQGLRRHDSQTGAWEPRGSHVNAASMSERPGRSFVVHADSSQLTEQSTSAASAQLPERPGESGMPTDGLRFPSVAAGKRENQGRIQPWNGVHLIQDNEARFQHQRAMNAALVPHDQRRTLAFTVYVDEDEEEQEEQEEQQQLHTASDARSLPHTFDVAAPSTDPTRSAERRSSSGRSSTGMKHASERAEHTESPFVSGSSRSGAQLHTPLRTENLATSRHVVARSDSVQEPECSVALRNTPISSQPGAQRTGETRAMSLSPPFSPSPSPPSSSASSGQRLNSEQLQVCSPTLHTRQAMADIESMFNEPLHFEFEETRVLREMTKSDPAKATPTAGAWQQVNDSLRSPLIVEADENTPCLATSAPTREAEARVHGSSGAQSRMLDSSFDADASDSDKENCLDSARKTESRSQRPVYPRSSLATGGVLVERCLPSPTDADFIDVEEDFTVDNERAWETADPKRSVLESTAEAVAAVEQALVPAMQFQCSLATRPSPGMRREVAESAACSLHAETMRGAKSSEERPQCFPTSDALDNDNASCRQELSIPDNRSFEAAPKSPSSMRPKEALVIGQCLLDADTAPHRSVLPPGHGQSPQAARLEDPATETAAQGASHSPDVLQRSPASTHQQLDAQNREQVARSRTGSPGALLTSTTAPASPAAESMPLPDSRSPEQHMAALQPPTPPLPSTSSSLSCSAMHQLFQPVLRTPEREAFLCEMEESTSSNASLMNPADLCNAHVQSDAWYLDLTTDSPLGTAATSKETCNATCASHGKGTQSQERSPGSPSSDCIPFLAKDMTVALLDGIGSMPSGSQAVPQPPARAQVESSNADATGALDNMSAESLQADAAVNGTATATGTGTSDTVNEDNTANTTPSSRERAASASLCEDETASSAAASARSDSEADAAQAAYSTDTLRSAAQTHEVPLRHPLWALAGTDQLLCSAPLSPIPEGHEEASSTLSSSLSSPCQHAAAVQEGTASCAASPGLSPLAARSSTGSACSAQSTARQRQANGTIWGTPKAASGNWTSNTESPSVDALHEQHSDTLVLRPFALTFREQEEAWLSEHLQRTKPCDQFVLANTLELEEHTSCNVRITKPQSRSECWYVRSVLSVSNDCTQGHMQSSSAGKSSPAVYYLVERILGTNEEDTKRRRRRISLPACSEKSTRSAARTALERVFFECGPRSSSSSSSSSKASLLFQPMRRAKATNRMLLVLKEQPIGAARWECVVLQRLHEASAASDGCCEDPILTRLPRVETLYEAPDTQSAYTILGQVPPWGTLGDLLDLVRTPGYVERPHPHDVAMTGPLDNNNNNNNNSFYDYNYNYRHGGLDPAFVAFVASELLQLLLFVHRQLIMHWHIRPESLWLVPGDSALAPRILLSDWQHALDLRVLTLLQRGPEAEALAAEAKCRGGWVPRAFRCLAMEQPQQPWAFDVDLAAVGSTLWQLLGHQGPPARLAPMNQTDLVRYLESRSCNELPPSDGVTAWIEPVVGALAGCPSRSSSESVSLCSLIQERFIEPVCSAHWKRICERARSYAWLLMAVRQERTPKRSDDAVVERQRTARATLSAAPSRYRRTSV
>CSUB_MADBUB
MDWETSKENFQPLKQGRDPTQILKKAAQTPKKFDSQVEEQRRLFWKEITEYEGPDPLEVWLRFIKWTQDTFKSGGHRAEVLPLLERCTRELQDNSQYKTDVRYLRVWIQYADCLPEPRDVFTYLKAHTLPPYNCRSACMEHNIGQDFCVYYVAYAAYLELRGSYAKAEKVFQAGLQRMAHPVDRLRSKYEDFQHRMARRQARKAVEGDVATAAEDENGHPARAALNTLKAARPRGPRARQAAATAQAAGGISRPKRKGLFAAASDSENRPSGGLDIFVDEAFRPGGSSAEAVPEAAHTGETGWKQLGTFEQTRKENMQQPGRWAGAKLKQKQSLMVEPAPSLEIHVDEELAQQPLRRRAKPDIAAGPSLRLRLDAPDLEEHLQHDPLRLHKHHMVLGGANEYFVDHTGQPLASEAIHEPIAASRERAVAEGPAPKRKREERFAWDAEKLEGPSGIELSFEEVEAQAFVQILKCYASANAKVDRNGGLLLYHHDASPFRLVNLMMICWLQVRARDYLQHSKAAAQATQRSPASDAMDISSPVQSPAARAAPEPDLHATPSPDAAHRSPAAMAGCSEPDAGAAAQQPAVGERLKAVRTQLAAAAEECDAVRLGRANSSASPASDGSSQPRTQPSSPAFERSLSGSPLTAVQEELPSDLAAAAEVHQPTVDAAMDVTIATQAAFAAVNNMFAETMALPRQRQPSASAPFSAAGDQHGLQGSTGAVQAELQMHGEATAAAQRSGADITIATRSAFDAVNSMFHGALPHDAPWPSQIGNSLPRRGAGRVSSGGALPAKLIAGRHQPSARRSSFRRSVAPEPTVTMGTQAAFDTLNSMFASQLPHESAGAAAQHAEPVSHGDELTGRGLQAAPAEPALGEAGLDFRVYEDTQVFGRKPQTDASGELAIYEDTQFMRAASALTARSLAEREGSDFSAAAAPPQESPTGFQLYEDTQFMKENGQGGPGDSLQLYEDTQFIGSAACRAGPGAAPQPAAQQSAGLGIYEETEFRTVGGAQREDSPRHAGSGVLEVYEDTALLQGLQADARLPRQDVTAFMTENVAPPARHQADQDTGDLLADADVLDVLADQENLGTAERILPARDLGDPAAAACVLQDLSLQRTAALGVQIDEDVDALQRLHLAGTQEPEGFDVFDCADAREGESDGIRYFINQKIAGETHKQIDTFLHLEWRLCINQRNGEQCIREDELTQNFTEYVEMRNEKKRENIPWRQSVKIFSAATTLLVVGYILGRSGSSRGPFMSCLGDTAESQIDRTIGASVRHIVLLQSFRGICGSWQCAQGKDGRREYCSLTAPAIIAFGYALELSKTTNQKYCTTHAGLGATLAKKIQRVFFRANWILMVIFLVSFLYGNKLNFDNWIIYNKSKKFSWSMCISGQAILSAAIGGMDMVNHQAFES
>PPAT_BUB
MAMNTYENSSSESRDDDLRRTILNFVSEYSGNDPLEPWLRCIKWLKEMNPPGNVQVVLKEVLELTGNEFLADNRYKSDLRYLRVWIQYADCCVDRGGIFPFLEANGIGLGHGLFYEAYAMLLESSRDFAKADYDVNLLPTHFRGHGCRGAQPLERVMLMYNNFRGRMLARQKRKQRQEQELKALLARGAQRPLSGSNGIQGLPTMPPFQNSAREDPLPDMQVSVGGYNGPAPVLIGSKIYESTAVKAESSFEEERMRHWVHNKSSQLRSATYNAPVAFNNVQNMSNSIHTDTRTRVNEVNHNPYRPGIRMDSMPNQMPGQKTETSNGFRNSVPKLSQSVRSSQPADAGNVLSNDSFGGEKHLTRPATSSFVTAVQQHRSLPLPHRDLPQTGRSHTNENLKGMERNGNLAEPAGHSENIDDVTIVTKSVTDDIMAMFADSRPASLHSETTVRPPSAHENSFKTERSYTNENVRGMERNCSSGERAGQSKIVDDATIMTKSVTDDIMAMFSDPRETSSRSEAVAQEYASPLASHRGMPKIEKSYTNENLAGTVVNVSSVQRPGQSEVLDDLTMDSKSVTDDIMSMFSDSFARKEPGQRGVTSSFAKTTVPYAGTQKGTPPVNGGLRAPVAPNQPVRKSANASAPHNSPSTSIPSDSESRTLNVAADYKGITASIQQQSSHIAVGGKSMAAEGVKPEASAHTSWSSDNQVHNKAATIHPREFVSVHKDVASSSTSAVDTEAPPNQKSMEQTAVGLRITKESRGSIPDEHSKPDQGTAQGRSCGKNRVNNEYSVYDDSSIRSTSSRKRSSWSTSAKGSTHCIYLSDEEEKIDNRDNKKQKVQVASTTFNEGSGVRESGTPVMDRSDVTREQQPSQYSPIVCSTPSKSITTFKGSTSLQRNILEPTLSRTEHRKKPGGQLYPWEQSLLASLLKELDPPLSKYKGYIYSSKKYSGKVSLATFASTKPGVKNKPLELGCSKYQLKGCTGRGAFAQVYLADALHNNGDSHRVVLKVQKPPCPWEFYIYRQLDVRILSEERCSYGCAQNIHIYADCSFMECDFGQYGTLQDVINSYLSKGQRMDEALCIFYTIEMLHMLENLHKVGLIHGDFKPDNLLIRSSSENLGVWTPDKSGSWKQQGVCLIDWGRSIDLTLFAEGTEFVGDSKTDGFRCTEMIEKKPWTFQVDTYGLCGVAHCLLHGNYMEIDKRSSNGAPQVVYRPKAPYKRYWNVNLWQNFFETLLNLKTDKSYDTLNKLRRSFEDYLCSDSALTKKLRDLLTKQNTMLLSRK
>VCAR_MADBUB
MDWELTKENCVPVRQGRSKAALQELADPRLEGLEAKRRELWAEVTDYRGDDPLEPWQRYIKWMQEYGVGGGKADLTKVLEACTKELQKYPRYTNDIRCLRIWIQYADCLADPDDVFLFLKEKGIGRDFALYYEAYGTYFELKGNFQAADAVYMDGIQRGVKQLERLKQKHMAFQQRMAQRVQRRIQDEQVMGPPPQEPLRVNLGTIGTRAAARGQLGQQQQSAAGIFSVAAVPQQPSRLFGPRPGAVQQERGQRPFVGLHEDEEFVIGDNPRPSLPGYSMMPQVIVDPCQIYLATQLNNLGELQPVGIRRKENLDRALAWNQAALLPGTAASAAAPASTASGIQVFTDEEFQDGEARRAGCLGQLEHGAPAALVGPSTGQSLLLPGASRLTAGAASGDVDALMFSLAPPVTLLHGLQPGPPHSVSQSVAALSISGKPTVAQQSKAPLDAQFAWAAAAGPLTDGGALSRGGHTTLPGVMPAGAQAEASAPSVTAAATDGSHEDGGAEEEMSYEELRAVAWFRGNPAPSHENRTGVVVYTPSGLGSSSMAHGAAQQPGADPQRAILPLLPPAVRNGANGAENASAAVVACGSARGEAASASAAPRRAPFGQVISAVLGGTGAPKQYMQSDNCTAALENGSAISNGGQQRRPLADAPPAAQAPSGHPPNGSVGTVFPTTPPFGLQDDPPPQLPKPTNNVSTKVCDDDPQPTVTISTRGAFDLINSLFSEDLPLQNERAERGQPRPCSTLADPLAPPAAIQPPAVVVEARPPWLEPKAAHSTSLPAPKQPLAAEPTVTLHTKLAFDALNDMFCDTLPHEEARKLSRRLASDGGNGTMPMKPISASDVCRLANAARSSRAAAPVIGRREPLSSSCGGFGGPHCGGQEISTVTAHGFIATASSLAIHEDTFFLGPATAAVCGDAVQGPGGPALQAGPPLSHVHNSVHQPDMRAMYEDTEFIPRGGNAVSASGSFILEDTEFVTRHHGPSMAGPSLGGYERATKAQGDSRTGTVPTTAPNARPGHRDLCAVRGGTRAATNGFHQRSAPKKSLQVYEDTHLFIYSSDRSHAVVVHSAGPAAHLMPPGLVNAVCHGGSHSLLFEGKKPLIHTQAAPLEPLPHDWFALDAVEGADSFLLLPLEGPEQLYGSVLFCINEADDGSCTGMHAIRTAYDLEELELLSQYLSVGLPTSATDLEVLQVVRLQKPICARPRRLQSTSVYEEYIPRKLSFNSVKFSQVLGNFNHAPIPYAISLDMEHQVFTPRPHQMTEHLTVLDKTQDSM
>KFLA_MADBUB
MDWELSKENVQPLRSGRDVKLLNAALKTKIEAEASAKIKVEKLESERRSFERDIQFYDGDDPLAPWLRYIRWIKDSYPSGGIESESLPVLEKCTRTFQRVARYRTDVRYLRVWIQYADACVDAKDIFTFLEKNEIGQDHALFYEAYATNLELRRNYAKASEVYNWGIARRAEPTERLVNMYKAFEDRMQKRLERKKQEAAEGLSSAPATDENAGRRTLAPLRSSNPSVRPPQPMQNQQRPKRKAAPTPPKSKLDIFVDEAFGGPSAGPSIAASGRSEALGPAPLWEKLPTQAEGSKENWQKASQWSGMRLPQKKTKSANAGSGLEVFVDEEFAHSDSHGSGKSDNEASIRQKLEGKILAHKKRTESESLKEDPLRHFTKVQPAPPGHTGPVPSLVAVTNASPKFSKGAALATFAYDTEAIKGPHGQELSFEELHARDWEQTHSLEDEPVPQPPPSTAEPVPERPRSLLSLFADVAGPAEISSTETQGATDSEGLAAEYQRLNIGGSELGGQATRAHSGPGSEKAVADDGFLGGLNAPTESPVSRHGGLVDPTINTQEAMAEIMSMFNRPLPVETGRKNLKSSVSKERREARGAFSQPAFDSPPAHDPTLQIFADDFVPRAAKPPTGKEKTSRGFGPVAGPENKNKASENGAGFESDAENRPPPTAQAPRAFPARDIQSPTAQESALRPLSVDRIQQLNVQFSAGQLASDYPESEQTEPLFEETEPLPNPFESGGNPAEAALRVAGQGELEGDDFQVWSDDPTERASNSNAPQPVSFLSKPKLPRDDPSAERSRPAEHPASLETPVAGFSGRLEGRGLGSTRGSQAEPDDRAGREAGAWSDVFIPVKSLARSPGSVQRPLQSRDASIRPSDSAPQPAALQPQPPAPKLNLTPGVPLDPWDPALIASLLNTLNPPLTSYEGFVNLGGESFEGASALRLVKRSAKSGGAMLQLGRETYEVKQCVGSGAFATVYLAYRMDAGYTTDLMDESEDDGMLALKVQRPACPWEFYIYRQLDVRIPAAERRSFGSAKRLFCYAGTSVLVAPYGEHGTLQDLVNAYLAAGQKGMDSTTEAVAVFYTIELLRMLEVLHEAGIIHGDFKPDNLLIRNDCERWEDWAPGRPGSWRDKGLTLVDWGRSIDLASFTPGQTFSGDCMTEAFRCIEMVEKRPWSFQVDTYGLCTVVHCLLFGSYMEVEKITPAEGEAPLYRQRAPLKRYWNVPLWQRLFDTLLNVPSCDKQPQLAPLREAFEEYLNTKSKSVKPLLIKQNIMMFDRKSDA
>MPOL_MADBUB
MEWELSKENVQPMKSGRNVEVLNDALKAKVEGHARVNIFETQRRQMLDAIENYAGDDPLQPWIRCIKWVKDAFPAGGAQSELLKLLEGCTRQFHKDELYRNDVRYLRVWVQYADCCTDPSDVFAFLEANEIGQTFALFYEAYATSMEVRRNFKKADEIYRLGISRHAQPLGRLENMYKNFLSRMVRRGERKIREEQQQISSGSFSENEAPFRAFGPTSHFSGTSEQHYFRERGRQSLMQPPHPRGNKPKTAKLSIFVDPEFESSRNNSTQDLPGEDPGLSSNQSAAWWHLPAEADRIKENVQQPTKWTDAKIKQKHPFSQGQQSGLEVYVDEQFSEVNSLRDHSKPGKPAPPPILKLRLEDMQSMKRTSPRLKGSFLDFASAAVGSASNSVESPGVLAVQEACNLPKPHLPSVLAYDTHMINENGEEKSFEEVRLKLWREFHKGLMDLDQVDNLEVPREEESLQFLSGAQDSDRPVQSEGQVTIKSSPCTSIPSTPMLVETDTDTVQSVRDSSPKNGDIILDDEKCPGGSDRLDYLVDPPANGSATTGMNSTIVSEQRTEEGYSQLEGSSGRLSRASTSFSMQGDETIAIKRFADEIIVLGTDPRVNSIDTGSHHGLVDPTINTKECVADILDMFNKPLESDNLRSKSRVSKDSKKRTSKSGGFQIFVDDDLQVERHMEPCKNEKRVKCPSSKFSVAGENKLSGFQVYMDEDLGGKRPVSFKGNAKSSINLSKKSEPESGKFQIYEDENFAVQPARPKQSQRKTVSKLSTIQSKDFQVFVDDEFCDLTPGQNGKCGENQKLSDENAENWKIVDNEDMIDKRLKAKSVEKRATKSTSRSSIDLGVCVDEEFRDLSLSSRLSEEQGFDICPEKYLDSSRAKENAGEIYQVEEASITVEGSSPVLAGICLDQVLERETAAQLKTSERLGSTAINSLCVTNIAETVPITPAVHVEEEEDSDAAPSLENVDPWDESTIKGLLSRIHSSLSNYEGFFESETKYSGPLPTSSLRASNGRNKDIHLGNNTYRLTGCIGEGAFAHVFEAEDADDDFFDDPPKVALKFQKPACPWEFYIYRQLDRRISEEDDVVNAYLAEHLHMEEAMCMFYTIELLRMLEVLHSVGIIHGDIKPDNFLMRDIDDSIKVEDWAPDHPGCWKSQGLCLIDWGRSIDTTLFPDGTEFLGDCKTDSFRCPEMLERRPWTFQVDTFGLCGVVHCLLHQSYMQVEKVKTADGQCLYRPKAAFKRYWNVKLWKELFDNLLNVKDFYDREVLIRLRKSFENHLVENNMGKKLKGSVSPQSRFDTLNLAHASRSMSATEDDYPVNKHDDPQDRFDYSLGPYGPDNWGRLRSDWHLCKDGLNQSPMVMEPNMMILDPDMGPLRAVYKTANATIVNVGRSVQVWWPGAGNLVIGNVTYYIKDIDFHTPSEHTLGLFNERFPLEMHMVHRTRNREKVAVIAILFNFGDEDRFLAQFFDRLPPLSAKGQMFPLGELSPRYLTVPLGQHYGRYYGSETHPPCNEDILWTIVHVEGHTISMQQLVKLKMVLESDNARPLQRGNGRKYHFL
>PPUR_MADBUB
MDSHQWELSKENVMPLARGRDVQVLNEKLAPNVGTPAQHQGTGRSEEKARAAARAAFEHRIDIATSSRQPSESILAIWREYIKWSQDEHPAGDIATIKLLERCTKYFAHDAQVANDIRYLRIWILYADLASPDPSDIFAYMYSNQIGLDLALFYEAYAIVLEKKRQYAMADKLYQEGIARSAKPPERLENRHKEFQHRMALRVERQNEQKRLAAYAEPPASRNGTTALEELQRSAGRGSSTMSNSNARGTVASANHARHAQSRTSVQPAVSGPRDGSAGGFQIFHDSAAASEVQVPQVHVKNPRAGFPAVSLSAKENSALPTKWNEGFEDAATTPNLSSRAGSGVRSGRVEPPPAASFQIYTDSTVPSSFSQGSGAGTGSVRNTSVLKVRTEEPEKIEVRLPEPSPARLSSSQKTPGDELVAEVSRMGLKSHSEQGDQLRPEAYPPGPVVETPKAENGHDCPDTRSQPPAPGVKNTPLARKLAFDVSEPTINTKEAMQEIEAMFSSPLPFEHAADDVTQDDLTWTAIPPQQAPQQLEREYQERQQANSARPPLPPSSARKALMEQPPQSQPFSHAGNPAVAGTFGAKPPLPFRNQQPCNNAPTMRAAEQAALPMETSSRSSSGNPSLVKTIDPQNEEVSYAVEEKITPWFAEQHAYKLIEGSPALLVGELVVMDRDDKPNSTYFVHRKLDEAASGDKASHALYAVEKVDDVMMMDVDASVDDHGTSGLASDASLRMKVVRGNSAWEFYVLSMLHNRMGSGSAKDAFSASMAQRFPRPEAHYDSESASYLLTSLSGEQCSLQFALDLYVQEQRHMPPALVAFYAIEMLRVADTLQRCSIIHTGLNLGSFIVRNQSISTREWGAWEPQERSGWWSKGLILDDFHRAIDVTLFDTSTRFKYARESHNWYFDRDAKALARIMDEMLEISCLGEGSDMDDEDDEEQVQLTEAIRQVIKGLERKQDNPADRPQIDYISMANRLESVLAAQTSKTRTLKNTLMRQNMMIYNARATENTTTTLFLSSRR
>GSUL_MADBUB
MTNLESWEGVKENIQPVSCGRDPDILRKFGTNEKKLLEEDKVLQEKQREWETQLEEALRHPNSLDLAAIWRNYWKWIQQHYPTGHPNSLEFLERATKSLSSDQKYKNNIHALKIWISYADISRDPLPIFEYMYANDIGKEFSLFYEAYALILEKNRKFSESDRIFMEGINRRASPLERLQKRHQEFQHRMVKRMQREEDVKSLSNPGNMQNKTDTSFRQPLNAVDKKPLCAGHGSFTTSKLNSNFEIHQDQEQQENIAPSFFPHVPLMTLHTKENQGTVDIWKGRRLPQKEFLKDRSTSITNSSFEIFEDELTETPGKTDSSTEMQARENLTLGTPLAPSERTRELVRQSTETKNMDKNRQRSQLSEPSQPNVNDDANRSVTQRHFQAQESSKSVVSSVGLRHQEIVSDLGDESQNDNLSDNGDITFDNNLNVSSPTIHTKMALADVEAMFDSTLTFERNLKLYNEDAIPNDDNDTLSFVSSAPSHIHKNSNEAFSIYEDPQ
>BPRA_MADBUB
MAEQNYHWETSKENVLPLKQGRTVAAIEETFQQNSSKKGKINNEKTEREKRAHLNEIANYDGEDPLENWLRLIKWTEQTFPTNKNEELLPILEKCTVELQEDAKYQKDLRYLRVWIKYADACSDPSDVFKFLKANDIGQTHALFYECYASFLEMKKAYKLADEVYKRGVEMKAEPVSRLKMQYEGFTKRVRKREMKKEERGEVLEDQSQSYRHFGDKVTKTGRRIEAGLTSLRAQQATRGLGGGGLRRQSGAPTIQGDRRASNNNNNIMRPSNFEVFEDDDENGSRMTQNRGDSENIATNWKKLGTREETIKENAAKPSQWNGASLTASKRKLAPGKTIDATIEVYEDTECLDAEMVQKALKTTKISEMPLRLRDRMDLKNDVKVNPVSAHERAKLLSQSQMKKPSSSTAMDCGSEKQVNLKETFEETAAREWRENHPEHENYQQRMSHQSPIVVASASNAAASKGITSMDVDDEAASKRNEQWLPERPNTASKKESEHISQIDSCENEKSAQNSAAAAAATTADEKAKPSAGARWTKDEGGFLQNSEPTMTFCTKEAWGDVMAMFSDRGGAKEEQKSDDEGGTKSGSGSGYEGDASRGARTPKMKSTHAVKRVAEKKDDDDDDDDGGFLVREDTVRLPANIVVTKEETNNNNNNNNDFDFDIREDTECIPSLTEIKKGALQQKKGFGSPIVVLKERNIEGVAPARNENDDENKVPTGAKSSLNDNTVKRFSIPKGEEKTVLTAVPAVNDDKDNTLKDVIIEENVGARENKTAIKRTKEKENEKKHLIDPFANIDSLLKSAKIESSSVHVSVSNDPSELAGLVAAGKRVSGAKGAIGKKAGEGVEVTIGNKEYTLRSKAGEGAHACVYEAEGKETLKPDDVPPVFAIKVESKKLASWEFLISSRLCERLPRGAPRDIVIPSHLRLLLDDKSQTHTTGALVMKFGDHGTLQDVVNFYKLTERKTGAMDEKLAMYYSIELLRLLEWTHESDVLHCDVKPDNLLLRNGGERWLDWDKSRPGSWKKKGLALIDFGRAIDLRDYDANTQFVGNAGTESFSCPEMRENKSWTYQSDCFAIAATIHVMLHGEYMETITDRKMGKYAPKLALKRYWNQDVWKLVFEKLMNQPTTKSTKEKPNLRAIREVLEDALDGEGTGGSVVKSLLVKQTIGMFELIKEGKAV
>OTAU_MADBUB
MNRCDGRKHNDGDVEFAWETAKENVQPLRGGRDGRALNDAVLREARAGMRGEGDDDDAEKAALWARATTGTSDDALGDWCALIKHVERKYPTGNGREREVVPALERCARELQDEARYKEDARYLRVWIKYADCCAEPGDIFKFLRAKEIGQRQALYYEAYGAFLEIRHAYGAANEQYERGIEMRAEPLDRLRASYASFQHRMVRRTQKRVESGEIDEDQGEEIARSFGDTLKTRSRTGGAVSSRRGAAQPEAPRGLSGPSRGALAEPSTSNAQEGGLEIYDDAENGAPTPGANTETARWENLGSYREMRKENSAQATSWNGQRATQSKRKVTVPSDEITVYEDTECLNASDVKAATARGSSRGQGSLRQRADGKADLSRDPMLYHKSGAPVPPLAPGERPKTLYRAFKPADLRSADGEEMCYEELRAAAWVRANGPTRRPRAFPGPIIEPAEGDHEMDMDIEDDDMNVHEDASALPQLATRSTGDRAGTLAQTASDTKDEEFVSKRSYVAPPLPVGSRSGSCASEPSEARSKTADPAENSPKAKRPTLENKKVSAGARWTADEGGTRSAIQDPTMTICTKEAWGDIMSMFSDSVAPGDGGYDADLSADDAARPKKGVASAPAPTPTPAEDSGSLCVREDTCVLSKEMLAARLAESRRPVELREPNDNGLFVREDTVAIPKNLTSLSICEDTECIPNFASMVTTPGSAAPAPHSARRVKGLKSTPTAGLREATPKNASTAKKRPALAQLQLINPFNEQAMDEHLTSLALSAETDVHIDNKSSSALTLADAAKCVSKGGKRAAAGVAVTLGDISYVFKGRIGEGAHAEVYEAELESKARTSSEGDVGAYALKVQEARYAKWEFVVARRLLERLPAEASAAVNWAQPTALHLLGGRDLAGEDATMGVLVMPFGEHGTLQDVLNSYLREGKQMHETLVMYYAVELLRLVEWIHGAGIVHADLKPDNLLLRNGGDDWCDWAPHRPGSWAEKGLALIDYGRAIDLLMFPEEAAFVGDAGAEAFRCVEMMQGKPWTYQADCYAIASTIHCLLYGSYMEVELTPGTTNTYRQRQPLRRYWKTELWEVIFDRLLNQPTDSTPPPLGSLRSLLEEQMRGEGQNIRKLLMHQTIDMYQQIRDGKVK
>CPAR_MADBUB
MAAEEACHRWEELKENLAPLRSGRSVGELAAVKATDNLDARQARVEQQRACARPARAFEPASLQLRRSFESEINAYAGGDPLEVWVRYIKWAQHELCGNQKAVAGLLERCAREFKKDERYKNDPRYLRVWVAYVRKLLADSCSDPGDVFTYLVHNRIGEYLALFYEAHALVLEAKGRFTDAEEVYKVGVARGAQPVERLQRRYDEFHERMRRRMQRRQEMEPPAADGPVDDENARPALGAVSRAASSRRPAALAAARARWRRRGAAAGGRAFAIFEDGAGGSAQAAVPPRDVPSEAVRHKENAPAASRWTDARVPSKRPRGAAPVAPFAVHEDAPAARAEACRAADTPGYLRELLVDGDGAEQSFEEARAARHPPPAASPAAAPEAAAAPPEAAAPRGSGVEAPPAAPEIAPEASGERPAAASPPMAPRRLFGGVAAGPHGGAGRGEGAGAGLADX
>ACAS_MADBUB
MADELLKKENEEPTEVVELSDWEHCKENIVPLRRGRNARQLAAVCSLDGAESAVDARIEAQKKAWEDEIANYSGEDPLDLWARYVDWAQQSLVADDSRQQLISLIERCTKVFSGEALPRYREDPRLLRLWLAYVFNYLKSNKIGEKEAVFYERWASALEFRGNQALCQKVYEAGILKGAHPVDWLKTRQKAFQKRLIEKIKPTAAQGGLSASSSASALSSARRPALAPLSSSSSAARAPMTGLRPSTQATGMQASRTSTLGMASGGVRLGSIASRPVTSSTFASAPNGKTVKSEIYVDPSHSGDNKSNKSSVNVNTKEGQLPHVASAAPAAGLTTEGKWCTLAPLQERQKENRPLPQKWSETTLPQKTKAKPSTTESFSIFVDDEFQMKRSAPSSSSSASSRTASASSQRPRLPPSPERETVYEGTKYVRAYSASLVKIDGREYSFEEIRAARHAYVEHASIDHRDAEAIKSREFTRKRWRESELEKQRQSAKMAEERRQLDEQRRSMEEMKREIEETKRRLDEQVKAAAAAEEEARRARLLRPRVLPLFADGADDGAPRDETTSLTAALRGGFLQDAAPSRESLAGVGGGRHAHGDAPPTPTVTMNTRAAMANVMSMFSGDFDDDTRALGDATLSSIPIEDRENAAPARSRGASGRSAAAKSAQTPGAVAPARKGLGLAVQPTKKTNREVLQEELAAKENRQAAANVPRFEPAHNKRTYGDAVREVIAARNQGEEPDEITSNLSWDDTGLLPAGALAQAPSAGGFQIYEDEQGSPVPLKQQGAGALRPPKLDFAVFDDGAQEGDGADTTSLLTLPVLQKPQAASFAIFSDFDDNPPASSTAQATGGGGGGKRQPADERLGQVKQKASVVDPWLLSEEKRLLQLLGDKVTRYPNFFDCRPEKAPGRNILKVPRGRRVSSVAEPQLELPEVCIEVEERVGEGAFATVFKVDIIECSFIDLEGGETNAALKVLNEPSLWEWYIHHQILERIPRNLHHNFVRFHSIHMYSDKALTLMQFSDGTLQDAMNCFHKMNKRMDEPLIIYYTLEMLKIIEILHGAGIIHGDIKPDNFLIKNNPGVELDDWGSGSAGWDGKGLVLIDYGRSIDTRLYPEGTVFNSGNHVEGFKCTEMTEGRPWTYQADLFGICGVVHCLLHGNFIDVIRDPRTKDLMPKMPFKRYHQADLWRPLFRDFLNITDCNNIPDVSQHRRRFEEHLKKNPPKAKTIKTLLARQNILMFERDKKQK
>PPAL_MADBUB
MSVSDWENVKENILPLKGGRDPSKLAMCTQQQKSANEDKIQQEKAQFEKELSEYKGEDPLDIWSRYVRWVQQSFIGGNMKKELIVLLERCTSMFVNNEKYRNDQRYMKLWIIYADMCRDPIEIFNYLETNKIGLTLSLFYEAKAIIYENKSNYQMADQSYQLGLKRQAQPLDRLKKRHDDFQRRMVVAMSKSAKEGGIIPSLSVGAADSVAPRAALGTLSTREAVGSERRSATATGAPLGASSLMSSMSKSGTLTGEKRKAPSSNSGMGGSFQIYNDESGVGEKVETNSKFLGKSGKSATESVRWEELEPELTKHKENSQAPSRWNDTKIVQKRQKSDSGPSFEIYCDADIDQNQQHTAASPDKLANYSRSNTVEQIQNNPLANHLKNSTLLSASVASSSVSSASAASSATASSSKKERVGYKKELFMVGNEELSFEEIRAKNWKPKKPTPVVSASASSMPAAPQPKQMAPPSPTMTIHTKEALKHVMSWFHSPIAFETKASSSVAHPPNNSNNNNNNQLDDDQKHLDNQENIDPATLPNQPQRPKITNGDIVKKTLFSNDEQTEDFIIYDRGDLVHTHDRIDQYIKQEIQAFEILEDPSLSNNVNTDQQAPPNTLTEKIKSSAFQASSGMGFKIFQDENVASAPKPNPLFGGAGNKAGGFTIFQDEPTAAAPKSNPLFGGQQQASSGLGFKIFQDENQSSSKPAAKSNPLFGNNAGGGFSVFQDPEPVVQTKQPAPKSNPLFGNNAGGGGFTIFQDPAEPVQPKPAPKIASPVSEPTIGYGDKTELIELKLVPESGVAEPYNEENKAMLEMCVSQHMATIESFTDYSSDPMPKVNNGLLPLDKSNPLTVKEHLTADRKILSVETDSMIMVAKINQPASVWEFYSQGQLVARLAQNEANEKLINKFLSFYSVYQFSDASVSLIEYAPAGTLEQLVNKVKSNGKSLEEPLKMFLAIDLLRSVSAIHNEYFIHANISPQNIYLSFTDQIETEWTSAAVGSWIQNGLKIGGFSRTIDLEMYGLDTTYNAPLAMFASHGFPVSVLKSRSSWRHDIDYLGIAGTLYFMVSDGKKLDDSKVEWNAATAKWKLCSVATDLKATLRINIWTEIIEQLLNATKQISLATLQQQLESYLEANPAKSKEIKRSLRKLKIECDS
>DDIS_MADBUB
MSSLSDWENTKENIVPLKTGRDPTKLALFAKQTNQSDEELEKEKQKFEIIINEYQGEDPIDNWLKYIKWVQQSYPGGNMKEQLIVLLERCTRLFLSTEKYKNDPRYLRIWITYADMCRDPIEVFSFLEVQRIGFYLSLLYEARAIVYENKGNYEQADKSFKQGIERKAQPIERLQQKHLDFERRLIARLKHQQQHQQLQQQQQQQNDQLEQQQLDENGNTKLTRSALGTISSSSVHSERKSQQTKGLPLGNSTIDKKRKVGNDQKNNLGFQIFDDEKGGSTTNEVLTDSKFFGSSRKAAALMAAGQTQQTSQMKWDELEPELNKHKENTQLSQKWSDVKLLQKKQKITTAGFQIYCDQDSLSNNNNGSNNNNNNNNNENIPLSPDKLRVHSSKQQSKLEQIQNNPLANFPKVSTSNSSSSSSSSTNKSTSTTTVTTTKNERVGYNKPLFTKENEKHEISFEEYRASLFKKKLIEKQEQQNKKIEKEKEELDIKLKQEQKEQKEKEQKEKEQKEKEELEIKLKQEQQEKELQYQQHQQKQYQQKQQQQQSYNPPSPTMTIHTKQAFHDVMAMFSEPLEFEKNNKSTSSSSSLQLNNVPSSPNPFTESTLMKSTIDNNKNDNNNNNNNNNNNNNNKNTDVSFDEKSIEDQENIDPNQGGGGGNNDGNPLLSSKITNRDVLMKQLFSKDEDEGNQFDQERDMVKTIERIDLLVKGKDTPKFEIFEDSTLASSQLHSKSVSLADKVASKNKQLNPLEQSQNPLKKSILGSSGINGINGNNGGFTIFQDQPNQEKKQPLQQSQLQNPLKNSILGISDANGNGGGGGSGSGSGGFTIFQDQAAEEKKPFNEKEQQQQEEKEKENKIEEEEEEEEKDKEKEINYQNITGNITSTIDPTTVIICSLTPDDGIVNPYLIDHQYLLEQHVSATVQSIQSFFNVGDDLAPLPEQLDQCEPNQLFEDNSIIVQWPFSDITVNFTKCVCKSTMDGSMTFKVERIDDLAMTTSEDSWLSCKVQDPPSIWEFYIGNQIHQRLQERSLTISNSKFPTIHSLYYYTDKSIMLMDHTIDQGTLDDVVSSTNGVPMEEPLAMFHCIELLKMIEDLHLVGIIHGNICANNLHFLFGQTSDWPDWTAGECKGAWKSKGFTLTDFSRSIDTTIYSQDARYQSPIELLPIGTPLEWLKINQSSTTNVGWSYNLDYLGICKVMFHILTCGKEELKLSLSQQTGKLEIINQSIIQKDSFSELDTLWLPFLTTLLNHNGENGNQQTTTTTYILKQQRNLFENYLQSNPVKSKIKSLLRIQNIKLFESMKSKQ
>PCAU_MADBUB
METHVSEPYELSEWELSKENVQPLKQGRKANRLSVALQPHGGEPQIHRLVRDEKQEFEVAIRTYSGDDPLDVWDRYIKWTEQNFPKGVKESNLVLLLQQCLSSFVEEEKYRNDRRYIEAWIKFADLSPDPLEVYGYLNDQNIGCQVAELYTSWAYVLEQLDDFPKASRIIEEGLVRGAQPTDHLLQFQRNFEFRVARHVAQGLESADPAPSGAEGGQRTSLASLKGHGKKAIVGSHRSGTGHRQGLGNMAAPKPRQTGSSFHVFCDENSAPSAVPAQTGEWHHIGTRAEVRKENEQRPGTWTKAKLHNPSGVVPKHRIHEETKPAFSIHQDDETEQPLPTPSKSGECFSKVLSARKLDKPVHPVQNIIRAQEINPHERVMYCKHKIYAGLDEFSFEELRANRYKRMQQMREQIEQEMKEKVEREMKEKIIQEMKEKMEQEMKEKIEREMKEKMEQEMKEKMEREMKEKMEQEMKEKMEREMKENMEREMKEKIQQDMKGQMHQEMERQKKQLEEQLNCESSEASSDVVMHEEKPNSRAPVLVYEQTGNVKDVSHPMMATAESARNPGQLMAEKSKDDNELRTSSEVVEPTPTMAAASVIGCLQNSQQPTPTSSASSSFIRNISRGSNNHSLSRTPSGFKGRSFLTAPSPTVNTREALGVVRGMFNTSLGKDYSMDDLDMSTKADDDQQWEAQFMKKDTTGEANQLQQALVLPGSAPFTIFNDDQNGNDDQENRPPSDYKQQKSTRPLAGILQPSLNISFLPIEEQEEEDVEMEGVEALPADDDGNIDQTFDPKFSSTKRFSIHPDQLAISGLTLSHTVASEPAEDEYMPPPRAPLAQEQQVRPDHRPAMRISVENKSARDSTCSSYAESMVHQGPTDLSPIIETSMENAKSSSSSSGCSDVGYGGFSRLRHLARGSTIDYHHSYSHQSAATPGSNAQPQARTDSHPNTTTTPYCDAPQQANYSHQNTTTTPYGIAWKQVHPSSSCTVAGSKSSAAISYPTRQSRIPRKVEAHDSGAATCQQPMADDADTARPTCPVVAGASDSTSSSEKQCSPRNSPSATAITSVDVDPFSPEVIERLLAGLMKPVSSYENYLIVDKPMCSVKAHTVLDMGTEYHIIQCLGVGAYAKIYEAEIQNEDTSKVILKTDVFGVLGTIHCMMFGEYMKTYLESGRWKCTGNFQREWSPYWKKLFDKLLNIPSCEQIPSLDEIRMDLTKMFVDPRMMLSFNRAVKQANLMMLEHA
