# Supplementary material for: Phylogenomics-guided discovery of a novel conserved cassette of short linear motifs in BubR1 essential for the spindle checkpoint
Source: Open Biol. 2016 Dec 21;6(12):160315. doi: 10.1098/rsob.160315 (PMC5204127; doi:10.1098/rsob.160315)
Supplement: Supplementary sequence file II [file rsob160315supp4.fasta]

>CMER_MADBUB||KEN1/5-28
WETSKENVQPIKPGRSLRRLEAAL
>ESIL_MAD||KEN1/17-42
FAWETSKENVMPLKRGRKVDAIHNAY
>PINF_MADBUB||KEN1/17-42
FEWEASKENVMPLKRGRNVADLNKAL
>HPAR_MADBUB||KEN1/22-47
FEWEASKENVMPLKRGRNVVDLNQAL
>NGAD_MADBUB||KEN1/4-29
AEWEISKENVMPLKHGRNVSKLNATL
>PPUR_MADBUB||KEN1/6-29
WELSKENVMPLARGRDVQVLNEKL
>AKER_MADBUB||KEN1/4-29
ADWEMQKENAMPLKRGRNIKQLNEMK
>OSAT_MAD||KEN1/40-65
AEWETFKENVRPLKRGRNVGLLNRAL
>ATHA_MAD||KEN1/25-50
YEWELFKENVRPLKRGRNVGILNHAL
>ATRI_MAD||KEN1/22-47
NDWELFKENVRPLKRGRNVDLLNWAL
>ALAI_MAD||KEN1/14-39
FEWENSKENVIPLQRGRNVSELNQEL
>BNAT_MADBUB_A||KEN1/25-50
EEIEGSKENIQPLKRGRNPKKLLSAL
>ACOE_MAD||KEN1/61-86
NEWELFKENVKPMKRGRNINLLNHSL
>SPUR_MADBUB||KEN1/11-36
DEWELSKENVLPLKQGRKMTNLTAAL
>LANA_MADBUB||KEN1/12-37
NEWELSKENVQPLKQGRKFSSLNAAL
>PCAU_MADBUB||KEN1/12-37
SEWELSKENVQPLKQGRKANRLSVAL
>NVEC_MADBUB||KEN1/11-36
TEWELSKENVQPLKSGRKVANLTAAL
>CMIL_MAD||KEN1/4-29
AEWELSKENVQPLKQGRVVSTLQGLL
>BPRA_MADBUB||KEN1/8-31
WETSKENVLPLKQGRTVAAIEETF
>TTRA_MADBUB||KEN1/36-61
AQFEGSKENVQPRKRGRRPGALAAAF
>MPOL_MADBUB||KEN1/3-26
WELSKENVQPMKSGRNVEVLNDAL
>CVAR_MADBUB||KEN1/8-33
PDWEASKENFQPLKTGRKAAALRDST
>CSUB_MADBUB||KEN1/3-26
WETSKENFQPLKQGRDPTQILKKA
>MSPE_MADBUB||KEN1/6-29
WDTSKENFQPLKRGRDAKMLDQVT
>BFLO_MADBUB||KEN1/8-31
WELSKENVQPLRQGRKIANLTAAL
>CTEL_MADBUB||KEN1/12-37
SDWELSKENVQPLRQGRNVQQLLLSQ
>FALB_MAD||KEN1/7-32
HEWELSKENVQPLRQGRVMSSLQEAL
>ACAR_MAD||KEN1/6-31
NEWELSKENVQPLRQGRVMATLQEAL
>XTRO_MAD||KEN1/6-31
DEWELSKENVQPLRQGRVMSTLQEVL
>HSAP_MAD||KEN1/20-45
DEWELSKENVQPLRQGRIMSTLQGAL
>CGIG_MADBUB||KEN1/6-31
SNWELSKENVQPIRQGRHFANLNAAL
>BHOM_MADBUB||KEN1/14-39
QEWETSKENVLPLRQGRSANTLNQAL
>LSAL_MADBUB||KEN1/7-32
AEWELSKENIQPLRKGRKVEKLAQDP
>PPAT_MAD||KEN1/3-28
TEWELSKENVQPLRKGRKVEILNETL
>SMOE_MAD||KEN1/3-27
WELSKENVQPLRKGRKNVDLLNQGL
>GTHE_MADBUB||KEN1/4-29
EQIEGSKENVQPLVGGRDVKKLTKQL
>KFLA_MADBUB||KEN1/3-26
WELSKENVQPLRSGRDVKLLNAAL
>OTAU_MADBUB||KEN1/15-41
EFAWETAKENVQPLRGGRDGRALNDAV
>AGAM_MAD||KEN1/3-26
LEDKKENIQPLRGGRNVEQLEYAF
>BMOR_MADBUB||KEN1/3-26
IDFSKENIQPLRGGRNLVQLSTAL
>DMAG_MADBUB||KEN1/5-30
YEWELSKENIQPLRHGRNISSLVTAL
>MMUS_MAD||KEN1/13-38
AEWELSKENIQPLRHGRVMSTLQGAL
>TRUB_MAD||KEN1/6-31
VEWELSKENIQPLRRGRDISALHQAL
>ZNEV_MADBUB||KEN1/6-31
EEFELSKENIQPLKKGRVICQLGTAL
>WMEL_MADBUB||KEN1/27-52
QDIYESKENIQPLAKGRSASTLSSIF
>SBAT_MAD||KEN1/14-37
WELSKENIQPLKCGRSLKAVPFEL
>NVIT_MADBUB||KEN1/7-30
ISLCKENIQPLKHGRNAAQLGTAL
>CINT_MADBUB||KEN1/7-30
WEVCKENVQPLRHGRNVSYLNASL
>LOCU_MAD||KEN1/6-31
PEWELCKENIQPLKQGRSMSALLQAL
>TADH_MADBUB||KEN1/14-39
NEWEVCKENIQPLKQGRIMSNLQAAL
>MELO_MADBUB||KEN1/38-63
DAIELEKENIQPLRQGRSAQTLARLF
>DRER_MAD_A||KEN1/6-31
AEWEYSKENIQPLRQGRSVSALHQAL
>SMAN_MADBUB||KEN1/36-61
FEWELSKENIKPLKSGRSVELLNKAL
>EHUX_MADBUB||KEN1/13-38
DGWEQVKENAQPLRRGRKAKALGEIA
>DMEL_MAD||KEN1/3-26
FDNAKENIQPLASGRNVSLLQASL
>GLUX_MAD||KEN1/18-43
DVLEAAKENIQPLASGRRVTSLSSVL
>EGLA_MADBUB||KEN1/25-50
AILEAAKENIQPLARGRRATALSQAL
>PSTI_MAD||KEN1/21-46
DILMASKENIQPLARGRRATTLASVL
>ABIS_MAD||KEN1/20-45
DVLEAAKENVQPLGTGRRVTALSAIL
>UMAY_MADBUB||KEN1/52-77
NKIESQKENVQPLAKGRSAHALSNTL
>BDEN_MADBUB||KEN1/9-34
ADIEHQKENIQPLRSGRSAAALAERF
>MLAR_MAD||KEN1/16-41
SAIENQKENIQPLASGRSAAQLTSLF
>CNEO_MADBUB||KEN1/13-38
ALIESQKENIRPLATGRSAATLSTVF
>SMIM_MADBUB||KEN1/6-31
EEWEVSKENIQPIQRGRRPSKLNACL
>OLUC_MADBUB||KEN1/23-49
EFAWEHAKENVQPARRGRDGCALRDAL
>NGRU_MAD||KEN1/74-99
EEFEAAKENIIPLKGGRKATDLRRIF
>TPSE_MADBUB||KEN1/16-41
HDWELSKENTAPLPAGRSTKLLSKRA
>PTRI_MADBUB||KEN1/7-30
WERSKENAAPLERGRSVVALERSI
>DHAN_MADBUB||KEN1/8-33
SLIEHDKENIQPLPEGRSASKLALNF
>MVER_MADBUB||KEN1/22-47
DLIVDDKENIQPIREGRSAQTLSHLF
>MCIR_MAD||KEN1/29-54
GDIDSCKENIQPYRKGRSMSALSTLL
>DDIS_MADBUB||KEN1/5-30
SDWENTKENIVPLKTGRDPTKLALFA
>PPAL_MADBUB||KEN1/4-29
SDWENVKENILPLKGGRDPSKLAMCT
>ACYR_MADBUB||KEN1/21-47
SDALDLTKENIRPLRQGRKPIQLETAL
>BMAL_MAD||KEN1/7-32
HEWELSRENIRPLRSGRKVKSLNNVF
>CPAR_MADBUB||KEN1/10-33
WEELKENLAPLRSGRSVGELAAVK
>CGLA_MAD||KEN1/10-35
EDIEVEKENIAPLRHGRSAHRLVSAL
>PBRA_MADBUB||KEN1/5-30
EDIEPSKENIKPLPQGRGRAALTNAS
>PBLA_MAD||KEN1/24-52
PEFDTVVRSKENIAQLPQGRDSRTLSSIL
>RMIC_MAD||KEN1/20-45
AIIDSSKENIKPRRQGRHAAALVIEE
>MLEI_MADBUB||KEN1/3-26
WEQCKENIKPKREGRNISNINTTP
>ACAS_MADBUB||KEN1/20-45
SDWEHCKENIVPLRRGRNARQLAAVC
>RSOL_MADBUB||KEN1/11-36
SVIEHQKENILPRKNGRSAVALSNLL
>RIRR_MADBUB||KEN1/32-57
SSFEHQKENILPIKQGRSAATLSQIF
>SCER_MAD||KEN1/24-49
EEIETQKENILPLKEGRSAAALSKAI
>TDEF_MADBUB||KEN1/14-39
DDLEAQKENIEPIRQGRSATSLAKAF
>PCAR_MADBUB||KEN1/5-31
EDSVENHKENIEPLRQGRSITNLAKTF
>YLIP_MADBUB||KEN1/8-33
AAFEHAKENIEPTREGRSAASLAAVF
>AGOS_MADBUB||KEN1/7-32
NELEAHKENIVPHREGRSAHRLTAAL
>GSUL_MADBUB||KEN1/5-30
ESWEGVKENIQPVSCGRDPDILRKFG
>LAMPREY_MADBUB||KEN1/23-48
NGWELSKENVRLLPGGRSAAAINDAF
>NCRA_MADBUB||KEN1/11-36
DIIESHKENIQALPSGRSARKLAELF
>KLAC_MADBUB||KEN1/7-32
DELEAQKENIISLPQGRSATRVTSAM
>VCAR_MADBUB||KEN1/3-26
WELTKENCVPVRQGRSKAALQELA
>CREI_MADBUB||KEN1/3-26
WENTKENCVPVRAGRSKAALQELA
>SPUN_MADBUB||KEN1/13-38
DAFEHHKENVVPVKAGRSAAVLANML
>ALIM_MADBUB||KEN1/11-36
ADWEQCKENAMPIKRGRDVKKLQPLG
>OBIM_MADBUB||KEN1/3-26
WELSKENVLPRKNGRTVSQLVSAL
>AANO_MAD||KEN1/7-32
PVWETSKENVAVRKGGRDVKDLARKF
>MBRE_MADBUB||KEN1/6-31
SEWENIKENAQPLRKGYRAAQLLQAQ
>ACEY_MAD||KEN1/56-81
FEWELCRENVKPLKSGRRVEAINQAL
>SPOM_MAD||KEN1/14-39
DVIEQSKENIEPRKAGHSASALAKSS
>SROS_MADBUB||KEN1/14-39
QDWETCKENFKPRRQGYSAESVMNAA
>CELE_MAD||KEN1/20-45
DDWDRYSENVRPTRRGRKIDALKRNV
>CCOR_MADBUB||KEN1/7-33
LNTHKFDKENQVSLGNTSSITEFKDAQ
>SMIN_MADBUB||KEN1/18-33
SSEVKENWKEHPNARL
>AANO_MAD||KEN2/213-245
DADDWPDFGTLQERVKENERGPTPWAEAALEAP
>ABIS_MAD||KEN2/288-320
SSDSWQDIGTRKSRVKENVPEVKKIGGTTLKQA
>ACAR_MAD||KEN2/281-310
PQPWVAPPPVKAKENELQPGAWNIGRRPRS
>ACAS_MADBUB||KEN2/335-367
TEGKWCTLAPLQERQKENRPLPQKWSETTLPQK
>ACOE_MAD||KEN2/314-346
KMTAWQNLGTRAERNKENCAIPTKWTSNKIPQK
>ACYR_MADBUB||KEN2/277-309
HGIATSNYDLAQKGVNKENTVNPGPWTKPRKTR
>AGAM_MAD||KEN2/258-289
EPGSSIVRPFSSVHNEPENIIEAARLAKTNHA
>AGOS_MADBUB||KEN2/258-290
KLSGWTQLDDKERRNKENKQHSIPLVAGTRTDR
>AKER_MADBUB||KEN2/289-321
QRGQWSVLNTESESRKENTKKATPWMDQGFGTS
>ALAI_MAD||KEN2/277-307
AKWKELGTVEEQDKENVITPTVWNQSGLHSR
>ALIM_MADBUB||KEN2/317-349
RGTAWKNLAGVKELQKENSIDPAPWTHQGFGPG
>ATHA_MAD||KEN2/290-322
EFGSWLMLGGRAERNKENNSLPRKWASFKVPQK
>ATRI_MAD||KEN2/288-320
QGHAWKTLGTQAERNKENSSLPSKWTSHKIPQR
>BDEN_MADBUB||KEN2/290-322
LSNPWPIYDGESQRRKENVPEPTKWVGATFPQK
>BFLO_MADBUB||KEN2/332-364
PTGEWTNPPLPRVTSRENTHKPGKWTEAKVSQR
>BHOM_MADBUB||KEN2/291-307
VPWTRMDAFAAQSKENE
>BMOR_MADBUB||KEN2/274-307
VPEENETASLVQACSNVENEKEIGIWTNSKTKMV
>BPRA_MADBUB||KEN2/297-329
IATNWKKLGTREETIKENAAKPSQWNGASLTAS
>CGIG_MADBUB||KEN2/267-299
TTGEWKEIPKPSAINKENRQKPGVWSSAKVPQR
>CGLA_MAD||KEN2/261-293
CLRNWDIFEILHSRNKENRILAEPLILNELDRT
>CINT_MADBUB||KEN2/289-319
GNFASMPNNQINSKENTTAPSVWKGAEVQLN
>CMER_MADBUB||KEN2/444-476
MPTDGLRFPSVAAGKRENQGRIQPWNGVHLIQD
>CMIL_MAD||KEN2/274-303
PQPQAALPSSTAKENELEPGPWNTARVHQH
>CNEO_MADBUB||KEN2/275-307
PASEWPEFGSRDERKKENTVEAGPWKGETLPQS
>COWC_MADBUB||KEN2/219-250
LQSPAPTISVKTMQDQPIKSTTSWAGQQLVGS
>CPAR_MADBUB||KEN2/289-317
PRDVPSEAVRHKENAPAASRWTDARVPSK
>CREI_MADBUB||KEN2/288-320
QMNNLKELKPYTVIRKENTDRATAWNQFSLLPG
>CSUB_MADBUB||KEN2/298-331
TGETGWKQLGTFEQTRKENMQQPGRWAGAKLKQK
>CTEL_MADBUB||KEN2/281-313
GAKDWGTAPSGREFHKENDRSAAQWTKAKLKVR
>DDIS_MADBUB||KEN2/311-343
SQMKWDELEPELNKHKENTQLSQKWSDVKLLQK
>DHAN_MADBUB||KEN2/257-289
GSANPPELGPIKTRVKENILTSKPWCGETIKQK
>DMAG_MADBUB||KEN2/268-300
LISSKVALPIQSVMKAENSLKATKWTEAHAVVN
>DMEL_MAD||KEN2/279-309
KSSLRSIIDSACSQENIKEPVAWNKANAKRH
>DRER_MAD_A||KEN2/303-332
FEVWTAPPAARAKENQQKVEKWSNVKLPLK
>EGLA_MADBUB||KEN2/271-303
PGNEWPEFGTRVSRIKENTREVERAGDVKLKLA
>EHUX_MADBUB||KEN2/294-325
RAGAWEAGTMTQQAKENSAAATAWDGVTLPQR
>ESIL_MAD||KEN2/389-421
SSAAWADYGTRASRQKENTANPSRWTDGALGDR
>FALB_MAD||KEN2/281-310
AQSWPAPPVPRAKENELSAGPWNSGRRPRS
>GLUX_MAD||KEN2/275-306
TNAWPDIGTRKTRVKENIPETKTLSGTTLKQA
>GSUL_MADBUB||KEN2/260-290
SFFPHVPLMTLHTKENQGTVDIWKGRRLPQK
>GTHE_MADBUB||KEN2/280-312
SGGGWEYLPAEKEKTKENTRAATQWTKEAAGVI
>HPAR_MADBUB||KEN2/284-316
GNGEWKKLGTMQQQDKENELAPSAWNPPAASTA
>HSAP_MAD||KEN2/306-335
VQPWIAPPMPRAKENELQAGPWNTGRSLEH
>KFLA_MADBUB||KEN2/281-313
PAPLWEKLPTQAEGSKENWQKASQWSGMRLPQK
>KLAC_MADBUB||KEN2/270-302
LRQDLPTLPPYKTRNKENHTPAIPFKSGSTIAP
>LAMPREY_MADBUB||KEN2/294-324
DEQPWLAPPTRTAQENDLKPKPWNKIRFSFH
>LANA_MADBUB||KEN2/278-311
QTGEYVSAPTKPEVYRKENEQKAGVWTSAKVKQR
>LOCU_MAD||KEN2/277-303
KPEPWLAPPEARAKENDPKPEKWNGVK
>LSAL_MADBUB||KEN2/271-303
GPSNNENFPGTQSQNLENEIGPSKWTSSRIGKK
>MBRE_MADBUB||KEN2/270-302
AEQGWRQMPVQSVTRKENSLAAGIWTDRGLQGA
>MCIR_MAD||KEN2/342-374
ASHSLHSSTTSAAFRRENQRPTEKFTGARIRQS
>MELO_MADBUB||KEN2/347-378
STPWRDFGAEQVRRKENTREVTSWKGATLSSE
>MLAR_MAD||KEN2/295-327
QITRWDDIGTVESNRKQNTVEPTAWKGQKLPMK
>MLEI_MADBUB||KEN2/236-269
TLPSMSTNPLETKVRCKENAQPKKQRWKNVVAET
>MMUS_MAD||KEN2/285-314
AQPWMAPPVPRAKENELQPGPWSTDRPAGR
>MPOL_MADBUB||KEN2/283-315
QSAAWWHLPAEADRIKENVQQPTKWTDAKIKQK
>MSPE_MADBUB||KEN2/286-318
APAPWKNLGKYTETRKENTRGATQWTGQGLGNK
>MVER_MADBUB||KEN2/323-355
IEEPWKDLSTEQIRRKENVYESTPWQGVTLRSD
>NCRA_MADBUB||KEN2/304-336
GSKGWDSIGSLADRKKENTVEPKPWAGEVLKAG
>NGAD_MADBUB||KEN2/263-295
HPSAWADVGSERERRKENELAKTQWSAGPLASQ
>NGRU_MAD||KEN2/513-543
MGPRFLTSEQEQEKENNEKPDKWTNYSLPQQ
>NVEC_MADBUB||KEN2/274-306
AAGEWAVPPTQPTKIKENTQEAGKWSEAKIKQR
>NVIT_MADBUB||KEN2/272-297
ILDHVPIEEAVHKENTIKPGPWNNNA
>OBIM_MADBUB||KEN2/262-294
QCNEYESIPFKTKVNRENCRNPGPWPQNKMTPK
>OLUC_MADBUB||KEN2/312-344
TTGRWKNLGGYKDVRKENTAQATTWAGQRATQS
>OSAT_MAD||KEN2/295-327
NNTAWQTLGSQADRNKENNMRPAKWTSHKIPQK
>OTAU_MADBUB||KEN2/295-327
ETARWENLGSYREMRKENSAQATSWNGQRATQS
>PBLA_MAD||KEN2/301-333
PPQSMQPYTHRSPECKENTVRSERFKGAVLPQN
>PBRA_MADBUB||KEN2/260-287
GPGTMGLARSETNKENVLAPATWNAPLR
>PCAR_MADBUB||KEN2/253-285
KTDTWDNIGTIQERKKENCQKPRTWVGEKLPMK
>PCAU_MADBUB||KEN2/277-309
QTGEWHHIGTRAEVRKENEQRPGTWTKAKLHNP
>PINF_MADBUB||KEN2/279-311
GNGGWKKLGTMQQQDKENEMTPSAWNPRGAREE
>PPAL_MADBUB||KEN2/301-333
ESVRWEELEPELTKHKENSQAPSRWNDTKIVQK
>PPAT_MAD||KEN2/273-303
ATWKNLGTQKEVRKENDQRPSKWNETTLPRL
>PPUR_MADBUB||KEN2/301-331
KNPRAGFPAVSLSAKENSALPTKWNEGFEDA
>PSTI_MAD||KEN2/295-327
APGVWTDVGTRTSRVKENVKEVSKMKGTVIKQK
>PTRI_MADBUB||KEN2/301-333
AIQTRQRLEREEDRKKENTQAVETWNHRGAYTS
>RIRR_MADBUB||KEN2/313-345
KTSIWNSYGTYLSRKKEDIQEAEQWKGVTLPQN
>RMIC_MAD||KEN2/299-331
SHRHSAHIPLFSRSQRIENELVKEKFASATLLQ
>RSOL_MADBUB||KEN2/267-299
QTNEWADVGTRDSRRKENHSDGKSWQGETLPQL
>SARC_MADBUB||KEN2/160-188
AAKVWSHVPSGASVRKENTLTAGRWTGGG
>SBAT_MAD||KEN2/245-265
NQRALSESAVLNEINVKENVR
>SCER_MAD||KEN2/281-313
YRDGWENFDLKAERNKENNLRISLLEANTNLGE
>SKOW_MADBUB||KEN2/229-260
TGEWTQLAPRVEVAKENTQTAGKWNKCKIPQR
>SMAN_MADBUB||KEN2/255-283
TSDFIRPVGIPSSWQKENQMEPSSWNKLT
>SMIM_MADBUB||KEN2/271-301
ESSVPFILHSENSKENEKKPAKWNKVKMKPV
>SMOE_MAD||KEN2/267-299
ALPVWTNLGSQAERTKENVQQPTRWNEAKIPQR
>SPOM_MAD||KEN2/256-288
QPGTWQTLGTVDQRRKENNISATSWVGEKLPLK
>SPUN_MADBUB||KEN2/255-287
QANPWPDYGTSMSQRKENVREPTRWTGAILPQK
>SPUR_MADBUB||KEN2/278-310
PSGQWQHLPSRSESQKENTSSAGQWAGQRLPQR
>SROS_MADBUB||KEN2/293-320
SRPQIRSFPDASATAKENSRDPSGWHGT
>TADH_MADBUB||KEN2/293-325
QMQEWKSLPNSNKAVKENSKGLSKWNQQQITDV
>TDEF_MADBUB||KEN2/259-291
GSGGWGSIGTLQSRRKENTVEVRRMAGEKLPQQ
>TPSE_MADBUB||KEN2/368-390
QLTKECERTKENNMRAEMWNERG
>TRUB_MAD||KEN2/275-304
LEAWPALPTIKAKENEQRPEKWCNVKVPLK
>TTRA_MADBUB||KEN2/317-349
AAPSFTNLPTQQAKTKENTARPAAWTGSALASA
>UMAY_MADBUB||KEN2/338-370
STKGWEDIGTVASRNQENLQADRMAANTNFKIG
>VCAR_MADBUB||KEN2/296-328
QLNNLGELQPVGIRRKENLDRALAWNQAALLPG
>WMEL_MADBUB||KEN2/265-297
SGGAWERFGSRDDRRKENVVEKTSMKGETIQQG
>XTRO_MAD||KEN2/278-307
PQQWTAPPPARSKENEQKAGQWNSGRPSRN
>YLIP_MADBUB||KEN2/251-283
ASSGPGYLGTNAVRRKENVMQATPWAGETMPSS
>ZNEV_MADBUB||KEN2/280-307
SSIPRREIINKENSLEPGPWTKKYRKMR
>DMAG_MADBUB||Other_KEN/703-710
FKENVPPS
>NVEC_MADBUB||Other_KEN/814-821
DQENRPPR
>PCAU_MADBUB||Other_KEN/729-736
DQENRPPS
>SPUR_MADBUB||Other_KEN/863-870
TKENSPPS
>LANA_MADBUB||Other_KEN/707-714
TKENKPPF
>TADH_MADBUB||Other_KEN/536-543
DQENRPPE
>BFLO_MADBUB||Other_KEN/785-792
DQENNPPG
>DMAG_MADBUB||Other_KEN/664-671
NQENVASS
>AGAM_MAD||Other_KEN/566-573
KQENEDSP
>SKOW_MADBUB||Other_KEN/1016-1023
NKENQDNR
>DDIS_MADBUB||Other_KEN/647-654
DQENIDPN
>PPAL_MADBUB||Other_KEN/529-536
NQENIDPA
>ZNEV_MADBUB||Other_KEN/773-780
MKENIAPE
>ACAR_MAD||Other_KEN/571-578
AKENIPPE
>SARC_MADBUB||Other_KEN/454-461
SKENVPST
>FALB_BUB||Other_KEN/624-631
CKENLPQM
>CVAR_MADBUB||Other_KEN/944-951
SKENLPVE
>PSTI_BUB||Other_KEN/653-660
EQENAPVA
>AQUE_MADBUB||Other_KEN/108-115
EKENLPVS
>SPUN_MADBUB||Other_KEN/413-420
NQENVPLA
>ACEY_MAD||Other_KEN/373-380
DKENTDPQ
>BMOR_MADBUB||Other_KEN/597-604
DKENENKF
>ALAI_BUB||Other_KEN/396-403
TRENKKEY
>BPRA_MADBUB||Other_KEN/779-786
EKENEKKH
>TRUB_BUB||Other_KEN/502-509
DKENISAA
>LOCU_BUB||Other_KEN/467-474
DQENKCVA
>CMER_MADBUB||Other_KEN/775-782
DKENCLDS
>CGIG_MADBUB||Other_KEN/667-674
DRENRPPL
>FALB_BUB||Other_KEN/532-539
EKENGRIP
>HSAP_BUB||Other_KEN/534-541
NKENYGLP
>MMUS_BUB||Other_KEN/522-529
NKENYGLP
>BHOM_MADBUB||Other_KEN/420-427
DKENQPIR
>AGAM_MAD||Other_KEN/735-742
EKENQLIT
>CTEL_MADBUB||Other_KEN/597-604
DKENGSVP
>BMOR_MADBUB||Other_KEN/489-496
DKENLMHQ
>ZNEV_MADBUB||Other_KEN/1117-1124
EQENLSHA
>ZNEV_MADBUB||Other_KEN/1129-1136
KRENETDG
>NVIT_MADBUB||Other_KEN/635-642
DQENHHFD
>LSAL_MADBUB||Other_KEN/574-581
PKENESRK
>SROS_MADBUB||Other_KEN/617-624
NKENCAPL
>ACAS_MADBUB||Other_KEN/642-649
DRENAAPA
>SCER_BUB||Other_KEN/235-242
DKENRANL
>CMIL_BUB||Other_KEN/678-685
TRENAVPD
>SARC_MADBUB||Other_KEN/772-779
HRENARPN
>MMUS_BUB||Other_KEN/628-635
CKENIVDL
>GTHE_MADBUB||Other_KEN/962-969
GKENEEMK
>DDIS_MADBUB||Other_KEN/855-862
EKENKIEE
>DMEL_BUB||Other_KEN/462-469
GQENTGEE
>ZNEV_MADBUB||Other_KEN/1146-1153
TQENSLTR
>BFLO_MADBUB||Other_KEN/545-552
AQENSHAS
>DMEL_BUB||Other_KEN/728-735
FQENSYFA
>SKOW_MADBUB||Other_KEN/1135-1142
GQENVKMK
>BNAT_MADBUB_B||Other_KEN/21-28
DKENATVP
>ZNEV_MADBUB||Other_KEN/966-973
SQENCTTG
>DMEL_BUB||Other_KEN/523-530
EQENRSIK
>CSUB_MADBUB||Other_KEN/951-958
MKENGQGG
>ACAS_MADBUB||Other_KEN/698-705
AKENRQAA
>OSAT_BUB_B||Other_KEN/381-388
NKENTQVN
>ZNEV_MADBUB||Other_KEN/998-1005
SQENPSVQ
>BPRA_MADBUB||Other_KEN/767-774
ARENKTAI
>XTRO_BUB||Other_KEN/655-662
DKENVIAD
>HSAP_BUB||Other_KEN/624-631
DKENVVAK
>MMUS_BUB||Other_KEN/611-618
DKENVVAT
>ATHA_BUB_B||Other_KEN/243-250
NKENQGCN
>NVIT_MADBUB||Other_KEN/949-956
NKENAAVG
>MPOL_MADBUB||Other_KEN/878-885
AKENAGEI
>CSUB_MADBUB||Other_KEN/1081-1088
DQENLGTA
>DMEL_MAD||Other_KEN/967-974
QQENIGHS
>ATHA_MAD||Other_KEN/219-226
PKENNDLP
>DMEL_MAD||Other_KEN/1101-1108
PRENFVHP
>CSUB_MADBUB||Other_KEN/1216-1223
KRENIPWR
>ZNEV_MADBUB||Other_KEN/719-726
RRENLISE
>LOCU_MAD||Other_KEN/1029-1036
GKENVNVN
>ACAR_BUB||Other_KEN/197-204
GQENIYQP
>LOCU_MAD||Other_KEN/1067-1074
CKENFLKD
>SMOE_BUB||Other_KEN/8-15
GKENLPPN
>ACAS_MADBUB||Other_KEN/7-14
KKENEEPT
>TADH_MADBUB||Other_KEN/7-14
PKENSENN
>LOCU_MAD||Other_KEN/1012-1019
IKENSEWK
>AANO_BUB||Dbox/288-300
SAARPALGAVPQS
>ABIS_BUB||Dbox/412-424
ITPRPALGPKSVA
>ABIS_MAD||Dbox/228-240
QKPRPALATTLKP
>ACAR_MAD||Dbox/211-223
EPQRTTLAELKGR
>ACAS_MADBUB||Dbox/234-246
SAARAPMTGLRPS
>ACEY_BUB||Dbox/258-270
SVDRVPLQPLSVQ
>ACEY_MAD||Dbox/260-272
NGERVAFTRLTAM
>ACYR_MADBUB||Dbox/223-235
PEKRHAFNVLKKS
>AGAM_MAD||Dbox/197-209
NERRSALTSLRTS
>AKER_MADBUB||Dbox/218-230
GNPRKSLRAITRQ
>ALAI_MAD||Dbox/217-229
ANERRVLENLHTF
>AQUE_MADBUB||Dbox/530-542
PPAKPPLQVLPQD
>AQUE_MADBUB||Dbox/423-435
PSARPPLQVLPQD
>AQUE_MADBUB||Dbox/566-578
PPARPPLQVLPQD
>AQUE_MADBUB||Dbox/243-255
QSTRPPLQVLPQE
>AQUE_MADBUB||Dbox/494-506
APARPPLQVLPQD
>AQUE_MADBUB||Dbox/243-255
QSTRPPLQVLPQE
>AQUE_MADBUB||Dbox/351-363
PSARPPLQVLPQD
>AQUE_MADBUB||Dbox/279-291
PSARPPLQVLPQD
>AQUE_MADBUB||Dbox/315-327
PSARPPLQVLPQD
>AQUE_MADBUB||Dbox/387-399
PSARPPLQVLPQD
>AQUE_MADBUB||Dbox/459-471
PSARPPLQVLPQD
>BDEN_MADBUB||Dbox/226-238
LDSRKPLENIVSS
>BFLO_MADBUB||Dbox/797-809
GAKRHGLGVLQPS
>BFLO_MADBUB||Dbox/248-260
EAQRVTLGGLRGH
>BMAL_MAD||Dbox/207-219
SAQRLALGQLTGL
>BMOR_MADBUB||Dbox/203-215
AETRMALTSLKSF
>CELE_MAD||Dbox/219-231
EETRKAFTNLPVI
>CGIG_MADBUB||Dbox/202-214
AETRTALAKLKTL
>CGLA_MAD||Dbox/212-224
GAERVILGKKQSE
>CINT_MADBUB||Dbox/226-238
NRQRQALGSLDGR
>CINT_MADBUB||Dbox/622-634
PKREGLSGILQPA
>CMER_MADBUB||Dbox/340-352
DIPRSALSSLREP
>CMIL_MAD||Dbox/205-217
ELQRTTLGELKGH
>CMIL_MAD||Dbox/682-694
TGVRRPLSGVLSS
>CMIL_MAD||Dbox/683-695
GVRRPLSGVLSSH
>CNEO_MADBUB||Dbox/223-235
TPSRSVLGQVRTA
>CPAR_MADBUB||Dbox/232-244
ENARPALGAVSRA
>CREI_MADBUB||Dbox/197-209
EPVRASLASIGGR
>CSUB_MADBUB||Dbox/219-231
HPARAALNTLKAA
>CTEL_MADBUB||Dbox/214-226
EEQRTTLGDLRGV
>DDIS_MADBUB||Dbox/221-233
KLTRSALGTISSS
>DHAN_MADBUB||Dbox/206-218
SSIKNVLAVKRGD
>DMAG_MADBUB||Dbox/206-218
EPSRNAFGELETD
>DMAG_MADBUB||Dbox/716-728
IAKRQLSGILVPS
>DMAG_MADBUB||Dbox/677-689
KMRKPLSAIVPLP
>DMEL_MAD||Dbox/201-213
NERRLALQSLHGR
>DRER_MAD_A||Dbox/209-221
EPQRASLAELKAK
>DRER_MAD_B||Dbox/152-164
EDKREASSSIQRP
>EGLA_MADBUB||Dbox/226-238
NTKRKALGEKKTG
>EHUX_MADBUB||Dbox/217-229
GRERRALNRLTRK
>ESIL_MAD||Dbox/252-264
EARRGILRSLSVT
>FALB_MAD||Dbox/212-224
EPQRSSLADLKGR
>FALB_MAD||Dbox/567-579
KSARRPLTVLKPV
>GLUX_MAD||Dbox/223-235
STTRRALATTSSI
>GSUL_MADBUB||Dbox/215-227
TSFRQPLNAVDKK
>HPAR_MADBUB||Dbox/221-233
VTHRHALESLSVY
>HSAP_MAD||Dbox/235-247
VPQRSTLAELKSK
>HSAP_MAD||Dbox/566-578
LAQRRPLAVLKTS
>KFLA_MADBUB||Dbox/213-225
AGRRTLAPLRSSN
>LAMPREY_MADBUB||Dbox/227-239
DEQRMAFTALKVV
>LANA_MADBUB||Dbox/719-731
VPKRQGLSGVLQP
>LANA_MADBUB||Dbox/212-224
EEQRVTLGALRPV
>LANA_MADBUB||Dbox/720-732
PKRQGLSGVLQPA
>LOCU_MAD||Dbox/209-221
QPQRASLADLKPR
>LOCU_MAD||Dbox/575-587
PTVRKPLAAILKP
>LSAL_MADBUB||Dbox/203-215
TEEREALSRLKGR
>MBRE_MADBUB||Dbox/206-218
LSQRQHLGDLRAN
>MBRE_MADBUB||Dbox/620-632
NEPRSVLGELKSF
>MCIR_MAD||Dbox/237-249
TGQRTMLGQKFDS
>MELO_MADBUB||Dbox/262-274
GSQRRVLGVKVSG
>MLAR_MAD||Dbox/262-274
SIPKPKLGLAKKP
>MMUS_MAD||Dbox/214-226
EPQRSSLAELKSR
>MMUS_MAD||Dbox/545-557
NAQRRPLSVLKTT
>MVER_MADBUB||Dbox/238-250
AAQRKVLGIKVSR
>NCRA_MADBUB||Dbox/812-824
PAARSPLAVKSVT
>NCRA_MADBUB||Dbox/235-247
PVVRKALGVKSDP
>NGRU_MAD||Dbox/422-434
NNQRLPFNSLAKK
>NVEC_MADBUB||Dbox/827-839
PQTRPLAGILQPS
>NVEC_MADBUB||Dbox/208-220
DPQRVALGGLKKH
>NVIT_MADBUB||Dbox/204-216
AEQRHAFSSLKAI
>OBIM_MADBUB||Dbox/200-212
AEGRAAFMSLKTN
>PBLA_MAD||Dbox/236-248
RSGRKPLGVLFDA
>PBRA_MADBUB||Dbox/197-209
ATSRDALSQLERK
>PCAR_MADBUB||Dbox/202-214
MPTRSVLSMKFLS
>PCAU_MADBUB||Dbox/215-227
GGQRTSLASLKGH
>PCAU_MADBUB||Dbox/742-754
KSTRPLAGILQPS
>PINF_MADBUB||Dbox/216-228
VTHRRALESLSAY
>PPAL_MADBUB||Dbox/210-222
VAPRAALGTLSTR
>PSTI_BUB||Dbox/513-525
PGVRRALAEKTAE
>PSTI_MAD||Dbox/233-245
SSKRRVLGESKKP
>PTRI_MADBUB||Dbox/214-226
SSARGVLGALSDE
>RIRR_MADBUB||Dbox/240-252
LNSRTILGSKSSS
>RMIC_MAD||Dbox/222-234
TGQRTMLGEKFDS
>RSOL_MADBUB||Dbox/217-229
PTARKVLGERSKP
>SARC_MADBUB||Dbox/97-109
NDGRKTLGRLART
>SBAT_MAD||Dbox/187-199
EIQRKFSTELTGY
>SCER_MAD||Dbox/232-244
GKTRSEFVNRLEL
>SKOW_MADBUB||Dbox/161-173
QGQRRALGGLKMH
>SMIM_MADBUB||Dbox/210-222
KPQKRNLAPISRT
>SMIM_MADBUB||Dbox/650-662
SEKRELAGILKPS
>SPOM_BUB||Dbox/199-211
PPPRIVLGSKPVS
>SPUN_MADBUB||Dbox/202-214
TSTRPVLAARRGG
>SPUR_MADBUB||Dbox/214-226
EDQRATLGDLRAR
>SPUR_MADBUB||Dbox/876-888
KEKREMAGVLQSS
>SROS_MADBUB||Dbox/642-654
GQSRSVLGELKGF
>SROS_MADBUB||Dbox/216-228
EDKRITFGELPQT
>TADH_MADBUB||Dbox/549-561
PKRRNVLGVLTNA
>TADH_MADBUB||Dbox/229-241
SNPRAPLGQLQNA
>TDEF_MADBUB||Dbox/212-224
GPVRAALTMKLGG
>TPSE_MADBUB||Dbox/290-302
EGGRGALNSLSSR
>TRUB_MAD||Dbox/206-218
QTERVHLADLKYK
>TTRA_MADBUB||Dbox/260-272
STERSILGRLSKR
>UMAY_MADBUB||Dbox/269-281
TAGRSMLGQKQLS
>VCAR_MADBUB||Dbox/197-209
EPLRVNLGTIGTR
>WMEL_MADBUB||Dbox/223-235
LPKKGILGSSSVA
>XTRO_MAD||Dbox/208-220
EPQRSSLADLKSR
>XTRO_MAD||Dbox/537-549
PVRRPLAAVPKSI
>YLIP_MADBUB||Dbox/203-215
PTVRPALSSKFGG
>ZNEV_MADBUB||Dbox/204-216
TEQRVVLNRLKAV
>ZNEV_MADBUB||Dbox/231-243
NVQQGFAGVLQPI
>ZNEV_MADBUB||Dbox/787-799
AEKRKMAGFLQPS
>CCOR_MADBUB||ABBA_other/674-683
DTGFVVYRDP
>BNAT_MADBUB_B||ABBA_other/1-10
MFQIFNDFGN
>GSUL_MADBUB||ABBA_other/492-502
NEAFSIYEDPQ
>OSAT_BUB_B||ABBA_other/355-366
ASAFEIFVDEDD
>PCAU_MADBUB||ABBA2/323-334
KPAFSIHQDDET
>OSAT_BUB_B||ABBA_other/391-402
ASGFEIFVDENE
>PCAR_MADBUB||ABBA1/234-245
MPRINVYTDSEN
>OSAT_MAD||ABBA1/272-283
NRPLAVYTDENS
>PCAU_MADBUB||ABBA_other/797-808
TKRFSIHPDQLA
>OLUC_MADBUB||ABBA2/352-363
SDEIAVFEDTEC
>PCAU_MADBUB||ABBA1/258-269
GSSFHVFCDENS
>PINF_MADBUB||ABBA2/335-346
ASPLQVFVDDEF
>PPAL_MADBUB||ABBA_other/749-760
GGGFTIFQDPAE
>PINF_MADBUB||ABBA_other/633-644
GQAFQVFSDDVP
>PINF_MADBUB||ABBA_other/566-577
KLHFSIFEDSVD
>PPAL_MADBUB||ABBA_other/688-699
GLGFKIFQDENQ
>OSAT_BUB_B||ABBA_other/313-324
ASAFEIFVDEDE
>PPAL_MADBUB||ABBA_other/630-641
GMGFKIFQDENV
>PPAT_MAD||ABBA_other/755-766
KGSFEVFEDELP
>OLUC_MADBUB||ABBA1/291-302
VGGLDVYDDAEN
>OTAU_MADBUB||ABBA1/274-285
EGGLEIYDDAEN
>OSAT_MAD||ABBA2/339-350
VSSIEVFVDDEC
>OSAT_BUB_B||ABBA_other/570-581
LSGFSILADDEP
>PBLA_MAD||ABBA1/281-292
QRKYHVYSDRTE
>PPAT_MAD||ABBA_other/843-854
ESTFQVYADEDS
>PPAT_MAD||ABBA_other/630-641
TEGFDVFIDDDE
>PCAU_MADBUB||ABBA_other/714-725
SAPFTIFNDDQN
>PCAR_MADBUB||ABBA2/294-305
TEKFTVFCDEEN
>PBRA_MADBUB||ABBA2/300-311
EPSIQVFVDEAL
>PBRA_MADBUB||ABBA_other/548-559
DEQFEIYHDPTT
>OTAU_MADBUB||ABBA2/335-346
SDEITVYEDTEC
>PPAT_MAD||ABBA_other/702-713
MNSFEVFQDVPD
>PCAU_MADBUB||ABBA_other/756-767
NISFLPIEEQEE
>PPAT_MAD||ABBA_other/772-783
KGSFEVFQDEPA
>PINF_MADBUB||ABBA_other/616-627
KQAFEVFSDDAP
>PSTI_BUB||ABBA_other/465-476
TPSFKPLHDAAA
>PPAT_MAD||ABBA_other/815-826
EGSFDIFVDDDV
>PINF_MADBUB||ABBA_other/598-609
NQTFQVFTDDAA
>PPAL_MADBUB||ABBA1/269-280
GGSFQIYNDESG
>PPAT_MAD||ABBA_other/657-668
NRGFEIFNDEEN
>PPAT_MAD||ABBA_other/738-749
RGSFEIFEDELP
>PSTI_BUB||ABBA_other/407-418
PLSFRPFVDNAE
>RSOL_MADBUB||ABBA_other/736-747
PKTFAPFVDPPV
>PPUR_MADBUB||ABBA2/355-366
AASFQIYTDSTV
>RSOL_MADBUB||ABBA_other/752-763
PKSFAVFQDEEE
>PSTI_BUB||ABBA_other/606-617
PGAFTPFADTQT
>PSTI_BUB||ABBA_other/448-459
RTPFRPYVDGAE
>RSOL_MADBUB||ABBA_other/665-676
GSKMAIFVDEPA
>PPAL_MADBUB||ABBA_other/658-669
AGGFTIFQDEPT
>PINF_MADBUB||ABBA1/260-271
KPVFVIYEDPVG
>PPAL_MADBUB||ABBA2/340-351
GPSFEIYCDADI
>PPAL_MADBUB||ABBA_other/590-601
IQAFEILEDPSL
>MLEI_MADBUB||ABBA_other/595-606
DDGFEIFSDNFN
>MLEI_MADBUB||ABBA_other/546-557
NSQFAIYEDTVL
>MLEI_MADBUB||ABBA2/276-287
GKPFSIFEENSD
>PPAL_MADBUB||ABBA_other/717-728
GGGFSVFQDPEP
>PPAT_BUB||ABBA_other/717-728
REFVSVHKDVAS
>PPAT_BUB||ABBA_other/785-796
NNEYSVYDDSSI
>PPAT_MAD||ABBA2/313-324
RPPIEVFVDEEC
>PPAT_MAD||ABBA1/242-253
RSTMDIFVDDEF
>PPUR_MADBUB||ABBA1/278-289
AGGFQIFHDSAA
>PPAT_MAD||ABBA_other/720-731
KGSFEVFEDEEL
>PPAT_MAD||ABBA_other/679-690
KKGFEVFVDEVI
>MLAR_MAD||ABBA2/339-350
PAKMKIFEDSDV
>MMUS_MAD||ABBA_other/518-529
SMPFSIFDESLS
>LSAL_MADBUB||ABBA_other/559-570
KPTFEIFTDEEP
>MMUS_MAD||ABBA2/330-341
LPSFTPYVEESA
>MLAR_BUB||ABBA_other/548-559
GRPMRPYEDTST
>MPOL_MADBUB||ABBA1/250-261
TAKLSIFVDPEF
>MLEI_MADBUB||ABBA_other/763-774
PATFSIFTDTES
>MELO_MADBUB||ABBA2/386-397
LPKLEVYRDPED
>MMUS_MAD||ABBA1/262-273
NRRITVFDENAD
>MMUS_BUB||ABBA_other/512-523
SSAFPIFEDGNK
>NCRA_MADBUB||ABBA1/280-291
KSKLAIFSDADA
>MPOL_MADBUB||ABBA_other/661-672
SGGFQIFVDDDL
>MPOL_MADBUB||ABBA2/323-334
QSGLEVYVDEQF
>LSAL_MADBUB||ABBA_other/586-597
EAAFEIFVDDQE
>MPOL_MADBUB||ABBA_other/739-750
SGKFQIYEDENF
>MBRE_MADBUB||ABBA1/250-261
TGSLQIFSDNGS
>LSAL_MADBUB||ABBA2/315-326
KPKFEIHQDEDI
>MBRE_MADBUB||ABBA_other/484-495
RRALGVLRDQPT
>LSAL_MADBUB||ABBA1/250-261
KPKFDVLEENAS
>MCIR_MAD||ABBA1/303-314
SESFSVFTETTS
>MBRE_MADBUB||ABBA_other/634-645
TTPFMVYNDDGT
>LSAL_MADBUB||ABBA_other/543-554
MTSFQVYEEGES
>LOCU_MAD||ABBA_other/549-560
FLPFTILEEKPI
>MBRE_MADBUB||ABBA2/313-324
GPSLAVLADPVE
>MELO_MADBUB||ABBA1/316-327
NAKLQVYTDQPS
>MLAR_MAD||ABBA1/276-287
KGKMKIFEDGVS
>MBRE_MADBUB||ABBA_other/580-591
AGGFQIFCDENA
>NVEC_MADBUB||ABBA2/319-330
KQNFTVHIDDEA
>NVEC_MADBUB||ABBA1/254-265
GFGFAIFQDDAP
>MCIR_MAD||ABBA2/383-394
VEKFQVYQDPQD
>NVEC_MADBUB||ABBA_other/841-852
GIPVCPLTEQDE
>NVEC_MADBUB||ABBA_other/590-601
GERWVPHEDISH
>OBIM_MADBUB||ABBA_other/637-648
EPTFQIYEDDPQ
>NVIT_MADBUB||ABBA2/308-319
KPSFKVHEDTEE
>NGAD_MADBUB||ABBA2/314-325
APALDIYVDEEC
>NVEC_MADBUB||ABBA_other/790-801
GPTFAIYDESKQ
>NGAD_MADBUB||ABBA_other/490-501
PLSFGIYEEGER
>MSPE_MADBUB||ABBA2/331-342
APDLDIYEDEDL
>PBLA_MAD||ABBA2/340-351
KDTFTVFKDRIE
>OSAT_BUB_B||ABBA_other/439-450
VGGFAILPDDED
>PBRA_MADBUB||ABBA1/237-248
APAVNVFVDENN
>NVIT_MADBUB||ABBA1/253-264
NAPIQIYQDDMP
>NVIT_MADBUB||ABBA_other/598-609
KISFDIHMDSSM
>OBIM_MADBUB||ABBA1/243-254
QSKFEIHTDENN
>MSPE_MADBUB||ABBA_other/902-913
NDEFEVLADEAA
>MPOL_MADBUB||ABBA_other/773-784
SKDFQVFVDDEF
>MVER_MADBUB||ABBA1/288-299
NGKLTIYSDATD
>TDEF_MADBUB||ABBA1/240-251
RPKMQIFTDAEE
>MSPE_MADBUB||ABBA1/268-279
DGGLEIYCDEED
>MSPE_MADBUB||ABBA_other/629-640
TESFAIYEDTCL
>MPOL_MADBUB||ABBA_other/702-713
LSGFQVYMDEDL
>MSPE_MADBUB||ABBA_other/740-751
ENEFAVYEDPTE
>NGRU_MAD||ABBA1/477-488
INNFVIYDESNG
>NCRA_MADBUB||ABBA2/341-352
VQKMQVFRDTIK
>NGRU_BUB||ABBA_other/374-385
NNNFAIHEDTTA
>NVIT_MADBUB||ABBA_other/627-638
FGPVPVFNDQEN
>MVER_MADBUB||ABBA2/363-374
VRKLEVFQDPIP
>NGAD_MADBUB||ABBA1/234-245
RRGVPIFVDAGL
>MSPE_MADBUB||ABBA_other/779-790
DGGFDVYQDTMH
>XTRO_MAD||ABBA_other/512-523
DLPFTIFDESAE
>TTRA_MADBUB||ABBA_other/675-686
ASGFAIFDESAQ
>VCAR_MADBUB||ABBA2/340-351
ASGIQVFTDEEF
>TTRA_MADBUB||ABBA_other/753-764
KAGFAIFDENAA
>TTRA_MADBUB||ABBA_other/854-865
NETHAVLDDGGS
>TRUB_MAD||ABBA2/318-329
KPTFQPFVEESD
>YLIP_MADBUB||ABBA2/290-301
HPKLTVFREVQV
>TTRA_MADBUB||ABBA2/368-379
TSGFAIFVEEDL
>UMAY_MADBUB||ABBA1/315-326
GRKLNVFHDQDD
>TRUB_MAD||ABBA1/254-265
QSRLVIFNENNA
>XTRO_BUB||ABBA_other/558-569
PSAFCIFEDNVN
>UMAY_MADBUB||ABBA2/380-391
GSGLAVFRDSDD
>VCAR_MADBUB||ABBA1/254-265
RPFVGLHEDEEF
>TTRA_MADBUB||ABBA_other/704-715
PASFAIFDESAQ
>TTRA_MADBUB||ABBA1/298-309
GASFTIFDDSQL
>TPSE_MADBUB||ABBA1/341-352
AAGFNIFQDNDE
>SPUR_MADBUB||ABBA_other/849-860
ATKITIFEDEPV
>TDEF_MADBUB||ABBA_other/471-482
GEDISVHDELDP
>TADH_MADBUB||ABBA1/273-284
SQSFKIFVDENP
>TADH_MADBUB||ABBA2/340-351
KSGITIYQDENV
>TADH_MADBUB||ABBA_other/510-521
KSNFIIYDDHTP
>TADH_MADBUB||ABBA_other/639-650
TFTHDIYSDEAE
>TPSE_MADBUB||ABBA_other/750-761
GAAFSIFQDDGN
>TPSE_MADBUB||ABBA_other/789-800
GIGFGIYSDDSP
>TRUB_BUB||ABBA_other/699-710
REPFKILEDLDE
>TRUB_BUB||ABBA_other/491-502
AASFTIFQDEQD
>TPSE_MADBUB||ABBA_other/852-863
TAGFAIYSDDSP
>TPSE_MADBUB||ABBA_other/876-887
GLGFEIFTEEEP
>TPSE_MADBUB||ABBA2/424-435
APAFSVFVDEDC
>CGLA_MAD||ABBA2/302-313
GKKMILFQDNLG
>SCER_BUB||ABBA_other/289-300
NKKTSIYADQKQ
>PPAT_MAD||ABBA_other/876-887
TGGFSIFIDDDV
>GLUX_MAD||ABBA2/318-329
GSKIVPYRDPGP
>AANO_BUB||ABBA_other/380-391
APRFEILDEESS
>KLAC_MADBUB||ABBA2/314-325
LDKIPVFRDDLG
>TDEF_MADBUB||ABBA2/297-308
NARLDIFRDEPT
>PSTI_MAD||ABBA2/341-352
SGGFTVFRDPDP
>AANO_MAD||ABBA2/252-263
PLGFSLYVDDDL
>NGRU_MAD||ABBA2/563-574
ASHFSIFVDEEF
>SPOM_MAD||ABBA2/296-307
LGKFQVHCDEEV
>MLEI_MADBUB||ABBA1/221-232
NKQFSIFKDKNE
>SPUR_MADBUB||ABBA_other/1148-1159
DLEMSFIPDRTI
>OBIM_MADBUB||ABBA2/302-313
TAPFVVQNDDTG
>AGOS_MADBUB||ABBA2/301-312
IEKIPIFSDALG
>VCAR_MADBUB||ABBA_other/1042-1053
KKSLQVYEDTHL
>XTRO_MAD||ABBA1/256-267
RSRFAVFDENAA
>ZNEV_MADBUB||ABBA_other/671-682
AGNFGIFRDETE
>WMEL_MADBUB||ABBA1/250-261
APRMAIFSEDDS
>VCAR_MADBUB||ABBA_other/895-906
ASSLAIHEDTFF
>ZNEV_MADBUB||ABBA1/269-280
GIEFAVLEEHLS
>WMEL_MADBUB||ABBA_other/504-515
PAPMMMFTDEHT
>XTRO_MAD||ABBA2/321-332
LPSFMPYVDESA
>YLIP_MADBUB||ABBA1/235-246
KKKLSVFVDEEI
>WMEL_MADBUB||ABBA2/304-315
AEKVPIFSDFND
>ABIS_MAD||ABBA2/337-348
GSKIAVYRDSGP
>ZNEV_MADBUB||ABBA2/315-326
RPSFELHQDEEI
>ZNEV_MADBUB||ABBA_other/641-652
INPFEIFKDESE
>RSOL_MADBUB||ABBA_other/680-691
KAKIPVFRDEPG
>EHUX_MADBUB||ABBA_other/901-912
SAPFAVFGDATE
>SARC_MADBUB||ABBA2/201-212
PLEFPVFHDESN
>SARC_MADBUB||ABBA1/139-150
TGGVSVFVDDDE
>SBAT_BUB||ABBA_other/493-504
ELVLKLYGEVRE
>SPOM_MAD||ABBA1/239-250
KFKFSVYSDADG
>RIRR_MADBUB||ABBA2/353-364
AAKLEIYHDKSI
>SMOE_BUB||ABBA_other/328-339
KMDFNIFVDDAF
>SMOE_BUB||ABBA_other/298-309
AMELNVFVDEAP
>RIRR_MADBUB||ABBA1/289-300
NEKLNIFYDPNG
>SBAT_MAD||ABBA1/226-237
PTSFCVFSADSP
>SMIN_MADBUB||ABBA1/212-223
PMGFTVHEDTAL
>SKOW_MADBUB||ABBA1/208-219
SAPVKVYGDEDG
>SBAT_BUB||ABBA_other/301-312
TTAFKVFDEFSD
>SPOM_BUB||ABBA2/219-230
PKSFQVFSDASS
>PSTI_BUB||ABBA_other/735-746
HVEFTPLDEPET
>SCER_MAD||ABBA_other/474-485
PRQLTPILEMRE
>PTRI_MADBUB||ABBA_other/719-730
DPGFTVFNDSEN
>PTRI_MADBUB||ABBA2/349-360
LAPFAVHVDDEC
>RSOL_MADBUB||ABBA2/308-319
TPKIEVYRDTED
>TTRA_MADBUB||ABBA_other/729-740
KAGFAIFDENAP
>PTRI_MADBUB||ABBA1/273-284
KGAFAIFVDQNE
>RMIC_MAD||ABBA1/272-283
SSSFQVYTDNSS
>PSTI_BUB||ABBA_other/491-502
LLKFQPFVDGAQ
>PSTI_BUB||ABBA_other/384-395
PGSIRPFVDENE
>PTRI_MADBUB||ABBA_other/781-792
RIAVDVFRESAT
>TTRA_MADBUB||ABBA_other/840-851
PPSFVIYDENAA
>PTRI_MADBUB||ABBA_other/804-815
TATFSLLGDAMD
>RMIC_MAD||ABBA2/341-352
IPKFEVYQDDDA
>RSOL_MADBUB||ABBA1/250-261
GARIPVFRDADQ
>SPUR_MADBUB||ABBA1/259-270
SNQISIFCDDGA
>RSOL_MADBUB||ABBA_other/705-716
TKSFTPFVDPPD
>SMIM_MADBUB||ABBA2/310-321
EPAFKLHCDDMA
>SPUR_MADBUB||ABBA_other/1087-1098
SQGFTIHMDEEP
>SROS_MADBUB||ABBA2/333-344
AEPLDVYEDEDV
>SMAN_MADBUB||ABBA1/230-241
KCNYQIKQDKLT
>SPUR_MADBUB||ABBA_other/1110-1121
ASGFHIHVDNNE
>SPUR_MADBUB||ABBA2/325-336
RPDFAVHVDENA
>SPUN_MADBUB||ABBA1/229-240
TSTLQVYRDSEG
>SPUR_MADBUB||ABBA_other/583-594
AGNFNIFCDPSQ
>SPUR_MADBUB||ABBA_other/347-358
EMGFQVLSEKKH
>SROS_MADBUB||ABBA_other/589-600
SQPLSVFQDVNT
>SROS_MADBUB||ABBA1/268-279
NGALSIYQDSAE
>SPUR_MADBUB||ABBA_other/830-841
FSSIPIYQDDMK
>SMIM_MADBUB||ABBA_other/664-675
NIFYIPLEEQDT
>SPUN_MADBUB||ABBA_other/486-497
HASIGVFVDQVE
>SMIM_MADBUB||ABBA_other/590-601
SLPFNFYHDPTE
>SBAT_MAD||ABBA2/288-299
AVIIIIFHDRFS
>PTRI_MADBUB||ABBA_other/736-747
VPSFTIFQDEAL
>PSTI_MAD||ABBA_other/379-390
KAAIVPFIDGDA
>SARC_MADBUB||ABBA_other/879-890
AEPFQIFQDPTM
>SCER_BUB||ABBA_other/368-379
KRKLDVLVERRQ
>SARC_MADBUB||ABBA_other/602-613
ALGFDMFMDDTE
>SMIM_MADBUB||ABBA_other/687-698
YNNYHPLQDDTL
>SMOE_MAD||ABBA2/308-319
TEALDVYVDEEF
>SMOE_MAD||ABBA1/238-249
KQTFSVFVDSEL
>SPUN_MADBUB||ABBA2/295-306
RSKIEVYQDEPS
>SMAN_MADBUB||ABBA2/297-308
LPNWEIFTEDQV
>PSTI_MAD||ABBA1/277-288
NARMQVFVDPSG
>PSTI_MAD||ABBA_other/397-408
KSSFTVFRDETE
>SMIM_MADBUB||ABBA1/251-262
AVPFKIYNSENI
>BDEN_MADBUB||ABBA1/262-273
QGKIKVFVDADP
>SKOW_MADBUB||ABBA_other/1003-1014
SGGFVIYDETAM
>ATRI_MAD||ABBA1/257-268
NAPLAVYNDAIL
>SCER_BUB||ABBA_other/392-403
STRIEVFKDDDN
>BDEN_MADBUB||ABBA2/332-343
DIKIPVYQDKLE
>SCER_MAD||ABBA2/328-339
DEKLPIFRDSIG
>SCER_MAD||ABBA1/256-267
LTKNNVFVDGEE
>SKOW_MADBUB||ABBA2/272-283
MPAFSVHEDPEQ
>ATRI_BUB_B||ABBA_other/390-401
VGSLTIFVDNCD
>BDEN_MADBUB||ABBA_other/783-794
KQTHAIFDDDNM
>BMOR_MADBUB||ABBA_other/565-576
VPNFDIHEDRSV
>ATRI_BUB_B||ABBA_other/437-448
PIPLAIYNEREN
>BHOM_MADBUB||ABBA1/271-282
QPAFSILRDEEA
>ATRI_MAD||ABBA2/330-341
GVALEVFIDEEC
>BDEN_MADBUB||ABBA_other/580-591
NFKIGVFHDEEN
>BHOM_MADBUB||ABBA_other/380-391
KHEIKPIFDILS
>AQUE_MADBUB||ABBA_other/545-556
LTSFSVYEEASI
>BMAL_BUB||ABBA_other/373-384
KTKFEVYVEEAQ
>AQUE_MADBUB||ABBA_other/438-449
LTSFSVYEEASI
>BFLO_MADBUB||ABBA1/313-324
GQAFSVFSEDNP
>AQUE_MADBUB||ABBA_other/330-341
LTSFSVYEEASI
>BFLO_MADBUB||ABBA_other/757-768
LGGFTIFDESKE
>BFLO_MADBUB||ABBA2/379-390
NSEFSIHVEEGA
>BHOM_MADBUB||ABBA_other/237-248
NRNFGVLQEVRA
>AQUE_MADBUB||ABBA_other/258-269
LTSFSVYEEASI
>AQUE_MADBUB||ABBA_other/294-305
LTSFSVYEEASI
>AQUE_MADBUB||ABBA_other/402-413
LTSFSVYEEASI
>AQUE_MADBUB||ABBA_other/366-377
LTSFSVYEEASI
>ATHA_MAD||ABBA1/263-274
KTPFAIYADAVS
>AQUE_MADBUB||ABBA_other/474-485
LTSFSVYEETSI
>ATHA_MAD||ABBA2/333-344
ASTFEVFVDEEE
>ATRI_BUB_B||ABBA_other/283-294
TTGFEVFVDDGF
>ATHA_BUB_B||ABBA_other/250-261
NNSFEVFLDENL
>CINT_MADBUB||ABBA_other/597-608
PVKFDIYEDASD
>ATHA_BUB_B||ABBA_other/410-421
AAGFSILEDDDE
>CGIG_MADBUB||ABBA_other/640-651
SVPFAIFDENSQ
>CGLA_MAD||ABBA1/240-251
KMSSSIYTDSQD
>ATRI_BUB_B||ABBA_other/525-536
NCEFSILADEDL
>ATHA_BUB_B||ABBA_other/284-295
QESFEIFIDDEN
>CGIG_MADBUB||ABBA1/248-259
GLGFQIYSDENA
>CMIL_BUB||ABBA_other/575-586
TVPFSIFEDDIC
>CGIG_MADBUB||ABBA_other/656-667
KSRIPVYEDQTD
>CMER_MADBUB||ABBA1/411-422
GRSFVVHADSSQ
>CGIG_MADBUB||ABBA2/309-320
KPSFSIHVEENS
>CINT_MADBUB||ABBA_other/581-592
QSQFSIYCDAEM
>CINT_MADBUB||ABBA_other/656-667
FDDVYPLCDDNQ
>BNAT_MADBUB_B||ABBA_other/185-196
SPGFSIFCDFEN
>BMAL_MAD||ABBA2/312-323
RADFTVFNENCE
>CELE_BUB||ABBA_other/436-447
VTDFSVLCDPDP
>CINT_MADBUB||ABBA2/331-342
NKPFTICQDVDV
>BMOR_MADBUB||ABBA2/316-327
PLPFTPYEDESH
>CINT_MADBUB||ABBA_other/471-482
RNLLQLFKDKEM
>CINT_MADBUB||ABBA1/271-282
STKFKIFSEDEN
>BMOR_MADBUB||ABBA1/255-266
NVMVNVYEDGPS
>CGLA_BUB||ABBA_other/245-256
KPKIPIFHDSES
>BMAL_BUB||ABBA_other/389-400
TAPFAVYSDENV
>CCOR_MADBUB||ABBA_other/493-504
SPAFSVHIDNLE
>CELE_MAD||ABBA1/273-284
MQPFEVLSYTDA
>BMAL_MAD||ABBA1/253-264
GNAFQIYQGEER
>ACEY_BUB||ABBA_other/224-235
VEAFEVYVDEDM
>CELE_BUB||ABBA_other/398-409
LEAHAMFSDTVH
>ACOE_BUB_B||ABBA_other/369-380
EESFRIFDDEYD
>BPRA_MADBUB||ABBA_other/688-699
GSPIVVLKERNI
>ACAS_MADBUB||ABBA_other/544-555
PRVLPLFADGAD
>ACAS_MADBUB||ABBA_other/791-802
KLDFAVFDDGAQ
>BPRA_MADBUB||ABBA1/271-282
PSNFEVFEDDDE
>BPRA_MADBUB||ABBA2/340-351
DATIEVYEDTEC
>ACAS_MADBUB||ABBA_other/763-774
AGGFQIYEDEQG
>ACAS_MADBUB||ABBA1/290-301
TVKSEIYVDPSH
>ACAR_MAD||ABBA_other/530-541
LIPFSIFDESVL
>ACAS_MADBUB||ABBA_other/823-834
AASFAIFSDFDD
>ACOE_MAD||ABBA2/361-372
STCIEVFVDEDC
>ACAS_MADBUB||ABBA2/375-386
TESFSIFVDDEF
>ACOE_BUB_B||ABBA_other/315-326
SSGFQVFLDEDV
>ABIS_BUB||ABBA_other/477-488
SRAFTPFVDESA
>ACOE_MAD||ABBA1/289-300
SAPLSIYKDAKA
>ACAR_BUB||ABBA_other/607-618
PPAFTIFEDENA
>ACOE_BUB_B||ABBA_other/490-501
CGGFSILADEDL
>ABIS_BUB||ABBA_other/395-406
GTKFTPFVDSST
>ABIS_BUB||ABBA_other/520-531
NAAFTPFVDKTP
>ACEY_MAD||ABBA1/309-320
VPAFHVFEDEED
>ACEY_MAD||ABBA2/363-374
VSSFTVWQDDDK
>ABIS_BUB||ABBA_other/376-387
PSTFRPFVDENA
>AANO_BUB||ABBA_other/216-227
APAVAIFDDGAA
>AANO_BUB||ABBA_other/303-314
RPVLGVLQDRSN
>AANO_MAD||ABBA1/192-203
QGGFAIFVDDAP
>ACAR_MAD||ABBA2/322-333
VPSFTPYVDESP
>AANO_BUB||ABBA_other/171-182
APAFTIFEEAAP
>ABIS_MAD||ABBA_other/377-388
TASFSPFVDGPS
>ALAI_MAD||ABBA_other/557-568
KLQFSIYEDSLE
>ACAR_MAD||ABBA1/258-269
RPTFAVFDENRV
>ALIM_MADBUB||ABBA_other/770-781
RKPFSIFAESSD
>ABIS_MAD||ABBA_other/402-413
TPKFTPFKDDTA
>AKER_MADBUB||ABBA_other/520-531
KSGFNIHVDKSE
>ALAI_MAD||ABBA1/255-266
NPEFSVHEDSIE
>ABIS_BUB||ABBA_other/530-541
TPAFTPFRDSQE
>ABIS_MAD||ABBA1/269-280
NSRLQVFVDPSG
>ALAI_MAD||ABBA2/324-335
GETLKVYIDENL
>AKER_MADBUB||ABBA_other/463-474
VPSFGIFSDNLD
>AKER_MADBUB||ABBA2/331-342
APSFGVFTDEVF
>AKER_MADBUB||ABBA_other/422-433
VSSFGIFNDSSV
>AQUE_MADBUB||ABBA_other/223-234
LDSFSVYNDSQV
>AKER_MADBUB||ABBA_other/492-503
APSFDVFNDAKR
>ALIM_MADBUB||ABBA_other/796-807
SKPFSIFGDSED
>ACYR_MADBUB||ABBA_other/354-365
SCQVAVFEEPDP
>AQUE_MADBUB||ABBA_other/509-520
MGSFSVYEEASI
>AGAM_MAD||ABBA_other/581-592
SKKIEIFVDDSD
>ALIM_MADBUB||ABBA_other/747-758
RKPFQMFGDDDD
>ACYR_MADBUB||ABBA_other/536-547
PGNFYVYTDDDD
>ACYR_MADBUB||ABBA_other/507-518
SSDFMVYEDNKK
>ALIM_MADBUB||ABBA1/280-291
ASRFEVFEQRSA
>ALIM_MADBUB||ABBA2/370-381
QTAFDVYVEEGA
>ACYR_MADBUB||ABBA_other/569-580
NNKFEVYIDEND
>ACYR_MADBUB||ABBA2/318-329
TVDFEVHQDNNS
>ACYR_MADBUB||ABBA1/262-273
NTVLKIFEDNDE
>ACYR_MADBUB||ABBA_other/673-684
VQNYKVYGDDSY
>AGOS_MADBUB||ABBA_other/416-427
TTSILPLKDDNA
>AGOS_MADBUB||ABBA1/239-250
KGKMQVFKDDAT
>AKER_MADBUB||ABBA1/263-274
SRKVDVFVEENA
>GLUX_BUB||ABBA_other/488-499
EPELEPYIEESS
>GLUX_BUB||ABBA_other/428-439
PSPFKPFVDSED
>GSUL_MADBUB||ABBA2/302-313
NSSFEIFEDELT
>GSUL_MADBUB||ABBA1/242-253
NSNFEIHQDQEQ
>AGAM_MAD||ABBA1/244-255
SSNAIVFTDDAA
>GLUX_BUB||ABBA_other/474-485
QPTFTPYKDPSE
>AGAM_MAD||ABBA2/305-316
APSFDIPVDKEE
>AGAM_MAD||ABBA_other/630-641
TQMFNLFREMGA
>FALB_MAD||ABBA_other/482-493
RSEFQIYEDTQP
>FALB_MAD||ABBA_other/541-552
APFFSIFDESST
>GTHE_MADBUB||ABBA_other/908-919
MKGLEVLKDEEE
>LANA_MADBUB||ABBA_other/662-673
TDPVCVLTEKVS
>GTHE_MADBUB||ABBA2/333-344
GVDFEFFVDEGL
>GTHE_MADBUB||ABBA1/261-272
KGGFSIFVDSEN
>FALB_MAD||ABBA2/322-333
LPSFTPYVDEAA
>FALB_MAD||ABBA1/260-271
TPGFAVFDENSV
>EGLA_MADBUB||ABBA_other/625-636
PSNFAVYRDDEE
>EHUX_MADBUB||ABBA1/270-281
GGNFTIFDDDAA
>ESIL_MAD||ABBA1/335-346
RLGFAVFVEEEF
>EHUX_MADBUB||ABBA_other/853-864
AASFGIFCDDAP
>GLUX_MAD||ABBA1/254-265
NTPLQIFVDPTG
>EHUX_MADBUB||ABBA2/339-350
GCPFSIHVDDGC
>GLUX_MAD||ABBA_other/354-365
NSSFAPFVDTDS
>GLUX_MAD||ABBA_other/372-383
TPKFTPFRDESA
>EGLA_MADBUB||ABBA_other/684-695
KPTFQPYVDEDE
>EGLA_MADBUB||ABBA_other/604-615
KGSFAIFRDEPA
>GLUX_BUB||ABBA_other/388-399
KASLGPLREAHT
>EGLA_MADBUB||ABBA_other/587-598
KQAFSVFRDSAD
>FALB_BUB||ABBA_other/521-532
TPAFAIFEDEEE
>ESIL_MAD||ABBA2/439-450
AAPFPIYIDEQF
>EGLA_MADBUB||ABBA_other/702-713
ARAFQPFVDDEN
>EHUX_MADBUB||ABBA_other/830-841
ASGFGIFCDDAP
>LAMPREY_MADBUB||ABBA2/342-353
RPSFVPYVDEPC
>EHUX_MADBUB||ABBA_other/603-614
CGGHGLYEDADG
>LANA_MADBUB||ABBA_other/833-844
SKHFSVFEDENK
>KLAC_MADBUB||ABBA1/250-261
TGKLQVFADNEE
>LAMPREY_MADBUB||ABBA1/274-285
CKQMVIPLDESV
>EHUX_MADBUB||ABBA_other/876-887
AASFGIFCDDAP
>LANA_MADBUB||ABBA1/258-269
GPSFQVYNDENA
>LOCU_MAD||ABBA_other/479-490
NTKFTIYDESAL
>LOCU_MAD||ABBA2/318-329
KPNFQPFVEESD
>KLAC_MADBUB||ABBA_other/205-216
FSTFEIHGDLVL
>KFLA_MADBUB||ABBA_other/751-762
GDDFQVWSDDPT
>LOCU_BUB||ABBA_other/456-467
AAPFSVFQEDSD
>LANA_MADBUB||ABBA_other/794-805
STPFNPLGDHPS
>LOCU_MAD||ABBA1/257-268
NHRLTVFDENQA
>HSAP_MAD||ABBA1/283-294
NSRITVFDENAD
>GTHE_MADBUB||ABBA_other/931-942
RKGLRVLCEQAS
>CSUB_MADBUB||ABBA_other/876-887
GLDFRVYEDTQV
>KFLA_MADBUB||ABBA2/321-332
GSGLEVFVDEEF
>HPAR_MADBUB||ABBA2/337-348
VISHQVFVDDEF
>HPAR_MADBUB||ABBA_other/569-580
KLHFSVYDDSVD
>HSAP_BUB||ABBA_other/524-535
SSAFHVFEDGNK
>HPAR_MADBUB||ABBA_other/601-612
TQSFQVFTDDVS
>HSAP_MAD||ABBA_other/539-550
SVPFSIFDEFLL
>KFLA_MADBUB||ABBA_other/606-617
DPTLQIFADDFV
>LANA_MADBUB||ABBA_other/679-690
DAPFTIFDDQAQ
>LANA_MADBUB||ABBA2/326-337
RPAFSVHVDENA
>KFLA_MADBUB||ABBA1/250-261
KSKLDIFVDEAF
>HSAP_BUB||ABBA_other/616-627
VESVHILEDKEN
>HPAR_MADBUB||ABBA1/265-276
KPVFTVYEDPVV
>CSUB_MADBUB||ABBA_other/939-950
PTGFQLYEDTQF
>CREI_MADBUB||ABBA1/256-267
TRPLAVVADDEF
>CSUB_MADBUB||ABBA_other/1020-1031
SGVLEVYEDTAL
>CSUB_MADBUB||ABBA_other/960-971
GDSLQLYEDTQF
>CREI_MADBUB||ABBA_other/733-744
RPALGLLHDAAP
>CSUB_MADBUB||ABBA2/339-350
APSLEIHVDEEL
>CSUB_MADBUB||ABBA_other/992-1003
SAGLGIYEETEF
>HSAP_MAD||ABBA2/351-362
LPSFTPYVEETA
>CTEL_MADBUB||ABBA_other/588-599
KPAFTVFEDDKE
>CSUB_MADBUB||ABBA_other/723-734
QAELQMHGEATA
>CTEL_MADBUB||ABBA2/329-340
TPSFQVYEDEEE
>CSUB_MADBUB||ABBA_other/1073-1084
ADVLDVLADQEN
>CTEL_MADBUB||ABBA_other/632-643
AAPFPVYQDEEN
>CNEO_MADBUB||ABBA1/258-269
GRKMEIFADEEG
>CTEL_MADBUB||ABBA1/261-272
LQPFTIHADDEG
>CNEO_MADBUB||ABBA2/317-328
TPKVEVFQDGEE
>CELE_MAD||ABBA2/331-342
SSEFEVWTVEGS
>CMIL_MAD||ABBA_other/659-670
SVPFTIFDESEE
>CNEO_MADBUB||ABBA_other/582-593
KKKFNIFSDDPE
>CMER_MADBUB||ABBA2/499-510
TLAFTVYVDEDE
>CMIL_MAD||ABBA1/251-262
GCSFKVFSEDGL
>CNEO_MADBUB||ABBA_other/611-622
PRAFGIFSDENQ
>CSUB_MADBUB||ABBA_other/897-908
SGELAIYEDTQF
>CREI_MADBUB||ABBA2/343-354
ASGLDIFTDEEF
>COWC_MADBUB||ABBA2/259-270
KASFSVWEDPEL
>CSUB_MADBUB||ABBA1/271-282
SGGLDIFVDEAF
>CMIL_MAD||ABBA2/319-330
KPNFQLFVDESA
>CREI_MADBUB||ABBA_other/976-987
ASSLAIHEDTFF
>CPAR_MADBUB||ABBA1/269-280
GRAFAIFEDGAG
>CPAR_MADBUB||ABBA2/325-336
VAPFAVHEDAPA
>DMEL_MAD||ABBA2/322-333
DLGFDIHVDEQA
>DRER_MAD_A||ABBA1/283-294
NSRLMIFDENKA
>EGLA_MADBUB||ABBA2/311-322
GSPIEVFRDETP
>DRER_MAD_B||ABBA_other/255-266
AKTFTIYDENSQ
>DMEL_MAD||ABBA_other/920-931
IQKFDIFLDDTQ
>DMEL_MAD||ABBA_other/572-583
EPKIKIFEDSGS
>DRER_BUB||ABBA_other/780-791
VEALQVLHESLL
>DRER_MAD_A||ABBA2/345-356
KPSFQPFVEEDD
>EGLA_MADBUB||ABBA_other/641-652
TPGFQPYVDEDE
>DMEL_MAD||ABBA_other/595-606
VPKIEIYEDSEE
>EGLA_MADBUB||ABBA_other/664-675
TPSFRPFVDNEP
>DRER_MAD_B||ABBA_other/217-228
AKPFTIYDESTQ
>DRER_MAD_B||ABBA_other/294-305
GKPFTMFEDNAQ
>DRER_MAD_B||ABBA_other/177-188
SAPLVIYSEQEE
>EGLA_MADBUB||ABBA1/254-265
NTRIQPFVDGEE
>DDIS_MADBUB||ABBA_other/826-837
SGGFTIFQDQAA
>DDIS_MADBUB||ABBA_other/715-726
TPKFEIFEDSTL
>DMAG_MADBUB||ABBA_other/606-617
KSLFSIFKDPSV
>DHAN_MADBUB||ABBA2/296-307
ESKITVFKDVAH
>CVAR_MADBUB||ABBA_other/669-680
MGSFCVHEDTQF
>CVAR_MADBUB||ABBA_other/1010-1021
QDSFMVWVDDGE
>DDIS_MADBUB||ABBA_other/776-787
NGGFTIFQDQPN
>DDIS_MADBUB||ABBA2/349-360
TAGFQIYCDQDS
>DMEL_MAD||ABBA1/254-265
GRNVEVFNDENS
>DDIS_MADBUB||ABBA1/267-278
NLGFQIFDDEKG
>DRER_BUB||ABBA_other/451-462
ATPFMIYQDRDQ
>DMAG_MADBUB||ABBA2/309-320
QPSFQVHLDDGV
>DHAN_MADBUB||ABBA1/234-245
RPKLQVFVEDED
>DMAG_MADBUB||ABBA1/249-260
NKPIFILDDENN
>DMAG_MADBUB||ABBA_other/632-643
PKPFTVFVEPEI
>AANO_BUB||TPR/12-134
ALLDDPLTAWLEYIETHRAKAELRERCASALADDARYRNDERFVRVWLGVASVASDPKPVFAEMVVKNIGAE
LALFWVARAFVAEKAGDFTEAESLFARGAALNARPRDMLAKRRREFDRRMR
>AANO_MAD||TPR/47-181
ARLEAALATDSDDPLAPWLAYVAWLERERPTDALAAFEVRERCARRFKDDAAYKNDERYVAVWLAYVDRLAK
PDDAFKFIHKKKVGETRASFWAAWALQRRRTrrpsPRRAAGASATDRGGAARARPARGLGSRA
>ABIS_BUB||TPR/19-164
QQYRKQLDtaLVKERDPLGVYHQFVQWTIKSYGETDKSSGLIQLLEEATRKFKDDPLYKADQRYLELWTLYA
KHSgrHSALSVYKYLMINEIGISYSLLYEEYANALELEGRKQDADTIYRRGIKKQVRPVELLKEKYKEFLAR
VG
>ABIS_MAD||TPR/66-209
NVEIALEDEEGSEALDAYWRFINWTLDNYPQGhSAESGLLGLLEEATRVLKDHAggKWKSDMKYLKLWLLYA
SYVERPEVIYKFLIVNEIGTGFALLYEEYAAVLERDGRRKEADDAYGLGIARRADPLDHLQERYNDFQKRMM
>ACAR_BUB||TPR/11-152
QMFEAYIQNYKGDDPLDPWYRYFQWVEGLSEAEGKQNYLPRLLEQLVRTFFNEKRYYDDTRFINCCVKFANI
MNEPCQFFDYIYSQGIGSKSSALYIAWAEQLAMQGTVSLASSVIQKGIQNGAQPAEKLQQQYRLLQSHLT
>ACAR_MAD||TPR/47-188
REFESEIRFYCGDDPLDVWDRYIKWTEQTFPQGGKDSNLSAVLERAVKALNEQQRYYEDPRYLDLWLKFGNC
CSEPLDLYSYLSSQGIGTSLAQLYITWAEELEARGNYKKADLIFQEGIRCKAEPSDKLLCHHRQFQARVS
>ACAS_MADBUB||TPR/63-197
KAWEDEIANYSGEDPLDLWARYVDWAQQSLVADDSRQQLISLIERCTKVFSGEalPRYREDPRLLRLWLAYV
FNYLKSNKIGEKEAVFYERWASALEFRGNQALCQKVYEAGILKGAHPVDWLKTRQKAFQKRLI
>ACEY_BUB||TPR/25-109
KKVKEMALRAVTTFVSEGSLAAEEDMLRLYKILAKHSrkMGATVVFEKLDETGRFKNSLKFHLLWAETYAKD
GDSTNFSKVFHIA
>ACEY_MAD||TPR/96-238
QKFDEIMGlCEASSDPLKHCLDFCTWFEQTFPHGRQRLFYSLLWKIVHKYANWPAYLEDERMVRIWEKLADN
SlGHGWEIYQHANSIGSLLRCAQLYIRWSQDLEMRGAIADARAVLNRARKHGALPAAAIDDEEDQLEMREM
>ACOE_BUB_A||TPR/5-142
SNNDDPFFSCLCSIKAALDEIKKSnnnnnKARETLNNLLLSCISKLKDDDRYRNDIRFLKIWILYADSIQDF
DSVFKMLEKEDVYLSYAILYLSYAMFLEDKGNFIEADRVYRLGISRDAQPLEELKRVHLEFRKRLG
>ACOE_BUB_B||TPR/15-155
AVISEIKNYTGNDPLLPWLRGIKKMRDFLPPQLLKEKLPRFLQKCAQAFQADPTYHNDLRYVRVWIQLMDFV
DDPRALLKTMEKYHIGTKQALFYQAYALHFVKLKKFEKADKMYHLGIQNLAEPAGALQKSYDEFLRRMV
>ACOE_MAD||TPR/103-244
RKLIEAIDEYQGDDPLQPWLQCIKWVQESFPSGGDFSGLVVIYEQCLRAFWHTERYKNDLRYLKVWLEYAES
CTDAEVIYSFLEANGIGKTHSVYYITYALHMESKNKLKNANDIYNLGLAREAQPMKKLEAAYKKFLSRSL
>ACYR_MADBUB||TPR/64-205
EKYDHAIRTYEGDDPLAPHFEYIKWLEQIYLKHGPESNLWPLIEETVQKFKNDEKYKQDPRFITILINFIEN
QSNAIELYQTVYNQGIGTMCALFYRAWAELLDRYNDFKRVDQIFLLGIKAKAEPVDELEQAHLQFQLSVA
>AGAM_MAD||TPR/37-178
KVHEKEIDGYEGNDPLLPWYEYFFWMEQTNVSNFKPAIQEQALRRCVQLYENDARYMQDHRFIKLCIKYIDA
QPSPVELYNELYLRGVGTLCAELYIAWAYYYDAVDNFAKTEEVFQKGLRAGAEPKAELEQAHKLFGFSMS
>AGAM_BUB||TPR/45-175
QAWEDAIRGYNGTDPLDLWFNYITWYEQNRSFDRLNNLRSIVEKCLLLYQDAEGYKQDTRMVKIWMKYIDMQ
QSPASYYQMMYKKNIGTQCASFYIGWAERDYKQAVSIFNLGLQMKAQPIEELHEAQRNY
>AGOS_MADBUB||TPR/44-192
LSYERRImdELEELDDPLELYLEYLSWLNDAYPQGatTRQSGIIDVMERCLKYFQELDIYRNDPRYLKVWLW
YTEVFvtslQEKKDVFVHLLRRQVGAKLALFYEEFASILCERKEYGNAVSMLKRGIDCNARPLQRLRKTLSD
LEQKL
>AKER_MADBUB||TPR/47-190
QHFEEKISravkDPMCDDPLAVWLKYIKWTQDTFPSGSPDLLPLFERCTRQFKDDERYRNSEKYVKVWIGYA
DLLPNPSSVFKYLRTNGIGEKVALYYVATAWTAERRNDFPLADKAYAVGIEKGAEPLSMLKKRHREFQRRMT
>ALAI_BUB||TPR/32-169
TEKYLLKYKGRDPLRKWIQYLQWLNDKLPTERHRIISTLKKCTLSLQRCPDYLNDVRYIRLWIQYADMVSNP
NDIFKYLYKNDIGEQVSLFYVGWAWVLESIGKYSYAHKVYLKAIKKKAQPQDFLQQKYADFQRRME
>ALAI_MAD||TPR/58-197
QEWELTIESYKGDDPLSLWMGYIRWIESKTPNDTRKKLTVLEQCTRSLKNDAQYHNSSKYLTIWIQYANLVT
NPKDIFKYLYQNKIGQHVALFYIGWALVLERLGDHAQAHKIFLKAIQKNAKPSQLLEQKFQEFQRRMS
>ALIM_MADBUB||TPR/53-196
ESFEEALVsatsDGDMEDPLAVWIKYIKWLQDNFPSGDTELLALLERCTRQFKDDERYRNNEKYLKVWIGYA
DRLHNPTMVFKYLRENKIGDKLALYYVATAWAAEHRGNFSIADKAYTVGLEKKAAPLELLKKRQREFQRRMS
>ATHA_BUB_A||TPR/8-140
AAGDPLFPWLMEIKNSMEDLYAGkNSGYDLDKLLFDCISTYKKDSRYRNDLRFLKIWFLYLEGREDFERVYR
EIEETEICKGHSLLYEWYAIFLEVKGLWRRANSVYQTGLSRKAEPFDRLKEAHSLFLQRIS
>ATHA_BUB_B||TPR/18-154
DIKSYSGKDHLLPWIRGVKKMKESLPSQILNEKLPRFLQKCAESFESDKRYKNDSRYIRVWLQLMDFVDDPR
ALLRTMEAKSIGTKRSLFYQAYALHYEKMKRFEDAEKMYRLGVQNLAEPMDELQKSYLQFVTRME
>ATHA_MAD||TPR/67-208
RNLIEAIDEYEGDDPLSPWIECIKWVQEAFPPGGECSGLLVIYEQCVRKFWHSERYKDDLRYLKVWLEYAEH
CADAEVIYKFLEVNEIGKTHAVYYIAYALHIEFKNKVKTANEIFNLGISRDAKPVEKLNDAYKKFMVRTM
>ATRI_BUB_A||TPR/6-141
HYNADDPLFPSLCKIKGALGDFSRDrkSSSGPLLELLEDCTKSFETEDRYRTDPRFLKVWILYADISEKFEE
VFKEMEEKKIGLTHSLLYEAYAVYLEAKGKPSEADAIYELGISRKAMPFESLKKAYTSFLCRMA
>ATRI_BUB_B||TPR/13-152
IVATINAYTGTDPLRPWLQGIRRLRKSIPPHLLNQKLPRFLQKCVQTFQSDRRYRDDLRYLQVWIQLMDFVD
NPGELLHLLEKKKIGAKHALYYQAFALYYERLNRFAEAEKIYQLGVQRLADPSDNLQKSYEQFLQRME
>ATRI_MAD||TPR/64-205
RKLIEAIDEYKGEDPLQPWLECIKWVQESFPSGGEYSGLLLIYEQCVRTFWHQERYKNDLRYLKVWLEYAEN
CSDAEVIYSFLDANEIGQNHAIYYVAYALHMESKNKMKKADEIFNIGIARKAQPIEKLESSYKKFMGRAI
>BDEN_MADBUB||TPR/64-206
QSLEDALAsvsDTSDDDPLDPFHRYIRWVEQYYSQDHPSYMRVLENAIRRFRKDFRYKNDPRHLMLWMRLAK
RTPNPVDIFKYLSVNEIGLQTALYYEEYATLMETCCKFKEAQEILTLGINRNAQPVDRLTRSRKEFLARRS
>BFLO_MADBUB||TPR/88-229
TAFEAELRMYSGDDPFSVWDRYIKWTEQNFPKGGKDGSLSTLLERCLLFFKDDKRYSNDHRYLQAWIKFAGM
TNQPVDIYNFLHDQAIGAQVSLFWEAWAWELEQEGDTKKADAVYMEGIQKQAQPVELLVRKQKEFQARVA
>BHOM_MADBUB||TPR/47-187
NPIvEKKIRYIKWMKENNPTDATASIRVMERCLQKFTDCPLYLQDARFLQIWILYINTQdyQNGKQTFAYMR
SHKIGTNLALFYLAESLLHEENSDFETTEHLYQEGITkcfflpshlivSCAQPLDVLKRNQHQFHRRMR
>BMAL_BUB||TPR/19-151
TKQLDYVLNQLKWMETNFEDKeSHHRLRKAAMETVLRYSVESSPFYNDERLLHVFCIVGKLSrtMGMKLVME
ELHNRKQFHELAEFYVKWGEIFAEEKNRERFNEVWNEAIKANAKPISRVDEAFRAMLYQYF
>BMAL_MAD||TPR/44-187
ERFENDFErAKASDDPLDICLHYITWFEEHFPTGKQSHLFSILTRIINTFGYREEFLNDERMLKFWIKLIEN
KsdANVDAFFERAYLAGCCRRLAKFYVRWAEIREISHDINGARVVLKRGREQCAEPLDLLNEASDALEMRQM
>BMOR_MADBUB||TPR/43-184
EEHETAIRNYQGPDPLEPWFNYIQWVEQSFPKHGHEGHIDKLIKDCLQLFENDKKYYQDRRFVKLWIKYVDC
LSNPLEIYQRLYSTGIGVECAEFYRAWACYCEESSDYKKANQVYMLGLQAKAQPLDELEQAHMNFQLFFA
>BNAT_MADBUB_A||TPR/68-94
SEFEEKIKTYKGPDPLIPWLDYIDWVQ
>BPRA_MADBUB||TPR/51-191
RAHLNEIANYDGEDPLENWLRLIKWTEQTFPTNKNEELLPILEKCTVELQEDAKYQKDLRYLRVWIKYADAC
SDPSDVFKFLKANDIGQTHALFYECYASFLEMKKAYKLADEVYKRGVEMKAEPVSRLKMQYEGFTKRVR
>CCOR_MADBUB||TPR/52-190
LKSVVNNESNTDVLGSLYSEFSALVKKYPEAhKDKPKFNAIREYIIQNLSSSLRYSNDHRLLEIWLKDPLLN
QNYDIIFEKMMTYGVCKYWSSLYITISECAQKAGRLEKAKYFCKVGLENKAEPPKALLNRIEEVETL
>CELE_BUB||TPR/18-133
CGLETFATQIETLSQMMTAEEMKAELYDCVRRILREQKFDQIRENEAMLRLYKVMGRSStnLKGRGIYEQLF
KKDHFTGSLKFYLQWAEECGKDQMLEEFKDVLKLARDRLSERIE
>CELE_MAD||TPR/66-203
QNLECSEESEELQKILDFCSWFEEKLAIGFHKVYYELLWKIISRHGFLEKYKEDERMLKIWEKMADNSaGHA
HDIYQFAISRKSLVKCAALYARWSQSVELAGAYVEARRVLILARTNCAVPIQIVNDAEDALEMREM
>CGIG_MADBUB||TPR/45-186
QNFEEALRSYGGDDPLEVWFSYVLWTEQAFPKGGNESPLWQLLERCIREFNENDTYKNDQRYVDIWIRYANL
SAESEEIFKFMHDQGIGTELSCFYESWANVTELGGHTKKADSIYQLGINRAAQPLSQLQRKHERFQYRVA
>CGLA_BUB||TPR/22-173
KHYENLLyeDLENLDDPLQLYLEYIKHLKHCQNEGqgiSCSQVLQDVMERCLLYFLDLEIFKNDPRLLRVWI
SYMNMVykefiDEKINILCYLYHKKIAVRLALFYEQLAECLASINKGEESVAILRLGKDNNAFPTQRIIASY
EQYALKYG
>CGLA_MAD||TPR/47-195
ASFESSLlvKIEDHDDPLVLYLDYIDWINHAFPQGgsSRSSGMLDVIERCITYFKDSERYRDDERYVKIWLW
YMELFsdkykSDCKDLFIFMLRNRIGSKVPLMYEELSSLLYELKEYKYAISVINLGLKECKYGNKSLVDKRQ
LLLEK
>CINT_MADBUB||TPR/66-149
RNDPRYVNAWLTMSQIHDDAPTTFAYMKSKSIGINCASFYIMWAEELEKSGNIKKAHSIYELGEENDAEPTE
LLSKMRKHARSQ
>CMER_MADBUB||TPR/135-289
EWWEQRTSravEESPADPLAIWIAYIRWRQEAFPSEGPRSQLATVMETALRKFGPAtsdpyleqyiEQYRND
SRYVRLWVQYADLCPDPTEIFLYMRAQNIGQCLALFYEAFASVLEAKHQFAMADRCYAEGIERGAAPLDRLH
RRHEEFQARMM
>CMIL_BUB||TPR/8-148
RSFEAEIQNYTGDDPLDMWDRFLQWAEQVIPPAEKDVLVSMSERLVKNFMNTEKYFNDPRYISYWLKLVNHS
TDSFDFYNYMYTRGIGTQSAAFYLAWAHGFETQGSFQAADGIFRKGIENSAKPVDMFLHHYRNFCVRAS
>CMIL_MAD||TPR/44-185
QAFEAEIRFYSGDDPLDVWDRYIKWKEQMFPNGGSDSNLTALLKRALEVFIKDQRYYNDFRYVSHWLKFVDC
CVEPLEIFNFLKSTGIGVSYAAVYIAWAERYELLGNNKKADAVLQEGIQLKAEPLEKLLHHHRHFQARVA
>CNEO_MADBUB||TPR/53-204
EQHRKAIQeadrrdaadEDmpdglsDVLDVYNQYILFTVQHHPSSDAHLLPLLETTTRRFINDARYTHDIRY
LKLWIMYARQIDRREEIWAFLESRDIGTRHSLFYEEWATTLEGMGRRKKADEIYRLGIARKASPLDRLKNRH
KQFLERIM
>COWC_MADBUB||TPR/44-188
LQYEQQLADGAADDPLDQWSAYIGWIRQTYPGChttPQIGGLASVLERCCFAFQRDERYRSDVRFLRIWMSF
AEICNNAPDVFAYLLQNRIGTQHALLYESWASAFEKQLAFASARQVYEAAIANNAMPIDRLKRSFASFQRRV
V
>CPAR_MADBUB||TPR/67-211
RSFESEINAYAGGDPLEVWVRYIKWAQHELCGNQKAVAGLLERCAREFKKDERYKNDPRYLRVWVAYvrkll
ADSCSDPGDVFTYLVHNRIGEYLALFYEAHALVLEAKGRFTDAEEVYKVGVARGAQPVERLQRRYDEFHERM
R
>CREI_MADBUB||TPR/38-178
KELWAQVAEYQGDDPLEAWQKYIKWMQEYGVGGGKADLQKVLETCTKELQRLPRYNNDIRFLRIWIQYADCL
PDPGDVFLYLREKDIGRDFALYYEAYATFFELRANFQSADAVYMDGVQRGAKPLERLKQKHTAFQQRMA
>CSUB_MADBUB||TPR/42-197
RLFWKEITEYEGPDPLEVWLRFIKWTQDTFKSGGHRAEVLPLLERCTRELQDNSQYKTDVRYLRVWIQYADC
LPEPRDVFTYLKAhtlppyncrsacmeHNIGQDFCVYYVAYAAYLELRGSYAKAEKVFQAGLQRMAHPVDRL
RSKYEDFQHRMA
>CTEL_MADBUB||TPR/52-193
HEFEAKLRIYSGDDPLDTWDRYIKWTEQNFPKGGQENSIAKILERCALQFKDTERYANDPRYLSVWLRFIRF
CPNGFEIFNFLFSNGIGVELAAFYEAWAALFESIGNTKKADFIFNQGIQKGAHPVSSLQTKHREFQARTA
>CVAR_MADBUB||TPR/46-164
RAFWEELAAYSGSDPLEVWLRFIRWTQDTFSAGGHKAELLPLLERCTAALQGEERYKQDIRYLRADCLPDPG
DVFSFLKEQGIGQEHALYYVEAGQAGSGGAAGEAGRPTLRQRLDRGG
>DDIS_MADBUB||TPR/45-186
QKFEIIINEYQGEDPIDNWLKYIKWVQQSYPGGNMKEQLIVLLERCTRLFLSTEKYKNDPRYLRIWITYADM
CRDPIEVFSFLEVQRIGFYLSLLYEARAIVYENKGNYEQADKSFKQGIERKAQPIERLQQKHLDFERRLI
>DHAN_MADBUB||TPR/52-195
EQFELQLEnSEELDDPLQVFLDYINWTHDTFPQGsNTESGLLALLERCTSCFRDVAHYKNDPRYLKVWLEYT
NYSDSPKDIFVYLAKKEIGTELALYYEEFAKYLELNEKFQDATQIYEMGVEYKARPLVRLERSFMQFNERMH
>DMAG_MADBUB||TPR/47-188
KAMELDIMAYDGPDPLELWSRYIQWVEENYPQGGKESDLLIVLEQCLEKLRDSSQYQSDPRLLDIYLRYLDL
TENNAEWFNQLYGAGYFHKLSSFYIHWAETLEACSNFKEGTRIYKLGLQNGAEPINKLEESYKHYQARVA
>DMEL_BUB||TPR/41-179
QAWEHAISLYQGPDPLDHWYNYICWYENHAQSDPELKYRETLERCLTVYEHNDYYRQDVRLVRLWLKYIAMQ
TDPLHFYQVLFQRGTGRQVAAFYIGWAAYYESREEYKDAEAVFNLAFQEKAQSTSELQHAHTKFAYA
>DMEL_MAD||TPR/41-182
KQMEEEVRTYKGADPLGAWYTFICWIEQSYPAGGSGSGLQTVLHQCLTKFEDDERYRQDKRLIKLFIKFMEK
QKDKIEFYQQMYNNGIGTMLADFYIAWAYSYDLSGNMRKADEIFRLGLECRAEPLEDLKEAHHHFGYTVG
>DRER_BUB||TPR/8-148
QAFELSVRSYAGDDPLDPWDKFVHFLESRMSAEEKKGLSVVLERLVQSFLQDERYHNDVRYVTHCITCANLY
SDPMEVYSYLHSRGVGTQTAALYIDWAQQCEKKGQMVQAEMVYNRALMNKAQPQDTVQEQYRFFQERTS
>DRER_MAD_A||TPR/47-188
QEFESELRLYDGDDPLDVWVRYIKWAKQTYPQGGKESNISVLLERAVMRFTAEQKYHNDVRYVELWIQFAES
SSDPMDVFRYMQAQGIGTMQAVFYIAWSEEHEKRGNMKMADSVFQDGVKCGAEPSDKLHAFHRALQARVC
>EGLA_MADBUB||TPR/66-210
DAMRAQLQqaIEDDEDPLAAYVAFVDWTIESYPQGhNSDSGLITLFDEATRTLKDDPRYKNDMRYLKLWILY
ASHVEKPVDMFAFLLANDIGTVYTLFYEEYALALERDSRRSEADEIYRLGINRRVRPLERLQTRYKEFQLRM
M
>EHUX_MADBUB||TPR/54-196
QQWVEALRrAADGADPLATWVGYIRWTQEAYPTGGKEAGLMQLLEDCAYGLKDDSRYTDDARYLRVWIQYAD
CVRDPEQIFDYLYDRHIGQKFALFWEAWASVLETKRKYPAADKAYERGLLLKAAPLDRLQRAHLKFQHRQV
>EINT_MADBUB||TPR/17-105
LSHIDIPYFRNNPSYISLWQRYYYKTKEPGVLFLMKYKKVSQYYHWIYVELSRLFMKNGHYGISRAILDMGI
ACNAYDKKVLKDEIEKI
>ESIL_BUB||TPR/10-139
HGGHDPLAKSMSTFLHLDSTSTTSSDLKEALSEILERFQTDQRYRNDERYLKLWMRYADLSDDADKVFLLLK
SEGIGTQLSLFWAAWAYVLEMAEAYERVALIIAEGRAWGAQPVSLFEEFLRSFHERML
>ESIL_MAD||TPR/95-227
GGEEEDKLAIWWQYIQTVQDKLPSDQQEQFDLLERCSRKFKDDPRYKDDIRYLRVWTAYATHLSNAEDLFKF
LYKKGIGGKHAHFWVGWALYAENAGNYPMAEKLYVKGIEhRRAEPLDVLKKRQAHFMRRMR
>FALB_BUB||TPR/1-119
RYLQWAERCLPAQEKQSRWPGLLEELVKVFVGEQRYHRDPRFVSYCVKLAEFISSPCQYFEYLHGQGIGATT
SDFYLAWAQLLLKEGNLQGAGAVLQKGLLNQAQPRESLQQLHRSLQS
>FALB_MAD||TPR/48-189
QEFEAEVRFYSGDDPLDVWERYIKWTEQAFPGGGKDGNLAAVLERAVRALHGQQQYYKDPRYLNLWLKFGDC
CNEPLDLYSYLHSQEIGTTLALLYITWAEALEARGSFRKADLIFQEGLQRKAEPLDKLQAHHKQFQARVS
>GLUX_BUB||TPR/12-156
EKFQHRIAdLASEDDPLATYVEFVQWTIDNFQDNDPESGLSQLLEEATSKFRKDESYKGDLRYLKLWTLYAN
RVsqRSAIGIYSQLWKNGYGVTYSLLYEEYARALEAVGRVEDADQIYRVGIKRQARPFDRLKTRYTEFRERL
G
>GLUX_MAD||TPR/64-206
NVEmalEDEEDDPLEAYCILVNWTLENYPQGhSAESGLLELLEEATRVLKDDRggKWRSEMKYLKLWMLYAS
FVEKPTIIYRFLLANDIGTNFAILYEEYAAILERDGRRNEADNVYSLGIARKASPLDHIKSRYADFQKRMM
>GSUL_MADBUB||TPR/48-191
REWETQLEealrHPNSLDLAAIWRNYWKWIQQHYPTGHPNSLEFLERATKSLSSDQKYKNNIHALKIWISYA
DISRDPLPIFEYMYANDIGKEFSLFYEAYALILEKNRKFSESDRIFMEGINRRASPLERLQKRHQEFQHRMV
>GTHE_MADBUB||TPR/49-191
REWEAKLDTECPEDPIATWDEYIKWAQQQATSDKVSNLVVPILQRCCRKFQKDERYKNDPRYLRIWIKYVDT
VADPTDIFNFLEANGIGQGLALFYTSWALVLELKkNDFTEAYTKLEEGINKRAQPLDKLQAALKQFQHRMN
>HPAR_MADBUB||TPR/64-203
KTREAAIAAYAGDDPLAHWLEYVRWLEVQMPEDTRKKFKVLEKCTRELKDDRKYRNDMRYVRLWIQYADLVS
NPKDIFRYLYQNKIGERVSLFYIGWAYVLETMASYPQAHKIYLKASQKKAEPQDLLERKYKEFQRRMS
>HSAP_BUB||TPR/9-148
QMLEAHMQSYKGNDPLGEWERYIQWVEENFPENKEYLITLLEHLMKEFLDKKKYHNDPRFISYCLKFAEYNS
DLHQFFEFLYNHGIGTLSSPLYIAWAGHLEAQGELQHASAVLQRGIQNQAEPREFLQQQYRLFQTRLT
>HSAP_MAD||TPR/60-215
RAFEYEIRFYTGNDPLDVWDrwvflfhkdnrninRYISWTEQNYPQGGKESNMSTLLERAVEALQGEKRYYS
DPRFLNLWLKLGRLCNEPLDMYSYLHNQGIGVSLAQFYISWAEEYEARENFRKADAIFQEGIQQKAEPLERL
QSQHRQFQARVS
>KFLA_MADBUB||TPR/48-189
RSFERDIQFYDGDDPLAPWLRYIRWIKDSYPSGGIESESLPVLEKCTRTFQRVARYRTDVRYLRVWIQYADA
CVDAKDIFTFLEKNEIGQDHALFYEAYATNLELRRNYAKASEVYNWGIARRAEPTERLVNMYKAFEDRMQ
>KLAC_MADBUB||TPR/44-192
LAFERDIHdtLDELDDPLQLFLEYINWIHDNYPSPtTRQSGLPEIMERCIEYCKNIETYKNDVRYLKLWLQY
IDLFavklDEKREMFVYMMRLEIGDRLALYYESFSQLLINMDASGDALDLIDRGIEKKARPLRRLEQFKLSV
QQAIQ
>LAMPREY_MADBUB||TPR/65-206
IAFETEIRLYSGEDPLDVWDRYVNWTVQMFPQEGKGSCLSELLEQVIDRFKDEAIYHNDMRFVGHCLKFASS
LLEPIDLYNYMYSVGIGKNLARFYISWATEYEMQENYKQASNVITNGIQQNAQPLDKLHCYQRQLDSCLA
>LANA_MADBUB||TPR/53-194
QMFESELRTYSGDDPLDVWFRYVKWTEQNFPKGGKDGNLQAILQRCVTIYKDDPRYTNDHRYIECWVKFASL
CNEPLEIYNFLYNQGIGCQLAVFYMAWAAEYEQAGNTKKADAVYKDGIQRGAQPTERMLQQHSEFQARVA
>LOCU_MAD||TPR/47-188
QAFESEIRFYEGDDPLDVWERYIKWTQQMYPQGGKASNFSTLLERAVMRFKDEKKYFNDVRYVNLWIKFAGI
CDEPLDLYSYMHAQGIGIMTAVFYISWSEEYEKHGNLKRAEAVYQDGLRCRAEPFDKLQYHHKNFNSRVI
>LSAL_MADBUB||TPR/40-183
QTYEANLRFYNGSDLLKPWYDYVLWLEQTFPKGGTEGGLNTLLKKCMTEFKSNANYNQDPRYLDVWIKYAGS
TSKPLDCYNFMYREKLCTECYRFYISWAKELEESGQAKRAEMVFQSALAKEFSPEEKefLSNERLQFETRVA
>MBRE_MADBUB||TPR/45-188
ARFEAEINAGTGDDPLQPWISYLKWTEEHAALGDVKVNRTSVLERCVRKFATLLEYHDDPRYIDICFQYADV
VEDPRDMIKFMRSKRIGVATVLFWNNYARILESLERPEEALAVFDQGLPfmTDDESAELLRQKQMECALRIE
>MCIR_BUB||TPR/14-142
KLADDPLTHHEQYLANMIQANKQTNAVLSCLLRILLLYKHDVRYKNSPRYLRLWITYIFYLHTPLiyPILFG
LIDNRIGDKLALLYEAIAYQQLKERRFRDVEATLLLGIRRKAYPLGKLNRVLQEYKS
>MCIR_MAD||TPR/69-212
EQFHEQLKnIDEQDDPLQTYINYIEWTIQMYPEGpKGESNLLWLLEDATDQFIDDTRYKSDPRYLKIWLEYA
KHSEHQKNVYLHLMENSIGQGLALFYEDYAAYYERLEKMDEAIQVFELGISNEAVPLKRLRRNYDLFKARMQ
>MELO_MADBUB||TPR/79-224
GRFQAEIAhIDDLDDPMDVYSRYVKWMIENYPQSagqGHDSQLSPVLERALTDFKDDERYRNDPRFVKLLII
YSEKISNTIELFNYMEANGIGSEIAMYYEEFADFLESREEFDRAREVFVTGINRRARPLGRLKKQYEDFERR
AQ
>MLAR_BUB||TPR/48-211
DnpqlaTELLEDPLDFFLshtmhlnisvveihssmtrRYVRWALDTYSAEevNGKEQLLPILEQSTRKFVND
VKYRHDLRYLKLWALYARQCsrLGATKIYEYLSRNEIGIRYSMFYEEWANAIEAAfGDLKRVERVYDLGIQC
DAQPINRLQKRKKALAKKMA
>MLAR_MAD||TPR/80-246
QRFQKDIErlekaelgqsNDldfdgkeraqelikDPLEIYVEYVRWIIESYPSGgtTAESKLIPILERSTRK
FVTDERYQQDLRYLKLWIYYSHQVqrEAARTIFSFLLHKKIGTESSLLYDEFSLVLCHFRDYEKARYVLRLG
IDRKASPIEKLSTRLEDVQRKLA
>MLEI_MADBUB||TPR/40-160
AAFEREIKEYEGDDEMEVWVKYVKYMEDAFPEGDYLSNVGTLQFRLIKRFQDEEKYQQDPRLLRVFLDLAHH
SIHATDVYAYCFHHNLVTGFSKFWTDWITCWIYKQRYDKALKICEKAIK
>MMUS_BUB||TPR/9-148
RMFEAHMQSYTGNDPLGEWESFIKWVEENFPDNKEYLMTLLEHLMKEFLHKKNYHNDSRFINYCLKFAEYNS
DRHQFFEFLYNQGIGTKSSYIYMSWAGHLEAQGELQHASAIFQTGIHNEAEPKELLQQQYRLFQARLT
>MMUS_MAD||TPR/54-195
RAFESEIRFYSGDDPLDVWDRYINWTEQNYPQGGKESNMSALVERAIEALQGETRYYNDPRFLSLWIKLGHL
CNEPLDMYSYLQSQGIGVSLAQFYISWAEEYEARENFKKADIIFQEGIERKAEPLDRLQSQHRQFQSRVS
>MPOL_MADBUB||TPR/44-185
RQMLDAIENYAGDDPLQPWIRCIKWVKDAFPAGGAQSELLKLLEGCTRQFHKDELYRNDVRYLRVWVQYADC
CTDPSDVFAFLEANEIGQTFALFYEAYATSMEVRRNFKKADEIYRLGISRHAQPLGRLENMYKNFLSRMV
>MSPE_MADBUB||TPR/45-186
SAFWNAIATYDGDDPLEVWVRFIKWTEQMFTSGGRETEVLPLLERCTRELQEVPRYRDDVRYLRIWVKYADC
CKEPHDIFKFLQANDVGQRHTLFYEAYAAFLEIRGAFKQAGEVYDRGILMRAEPTQRLKEKLAQFQHRMM
>MVER_MADBUB||TPR/63-208
QQFQHDIEhSEDDDDPLDIYVRYIQWIVENYPQGagqGHDSNLLPVLEQAMKAFKGDERYRNDPRYVRFYVQ
YSGIVEDPDHIFKFMMANNIGVQLAMLYEEYAEYLEDTEDYVSAREILTLGINRHAMPLGRLKKSRNEFELR
AQ
>NCRA_MADBUB||TPR/71-218
AEYEAELAafnPEEQDDPLDIYDRYVRWTLDAYPSAsaTPQSQLHLLLERATRAFVGSAQYRNDARYLRMWL
HYIRMFsDAPREAFVFLSRHQIGEQLALYYEEFAAYLEGEGRWAQAEEVYKMGIEKEARPVSRLVRKFGEFE
QRRA
>NGAD_MADBUB||TPR/48-195
QAFENRLQeveerflqNKEGEDPLREWVRYINWLQEAMPSDSQEATLVLERCARRFQEEALYKQDPRYLKIW
ISYADRLSSPGEIFKFLHKKKIGTTQALFWAAWAFVAEKSGNFSLADKLYTKGIELHALPIELLAERRHHFQ
RRMS
>NGRU_BUB||TPR/1-170
MSSQLHLKRQQKQIQDAIDKYYSGISNDNAMDIKKDTQLLSGLVGYLSGFQESDLAFETRGDVIERFFEKYY
NSFMNGGNYPPELYSDKTIWDLWLLYAEAHTNDPIPHIQTLLEFAPKYPKLFEVWATWSRRTGRIDDELTAY
EEAETRGVVSELLSSMKQDRSEYFQP
>NGRU_MAD||TPR/236-382
KQFEKRIAsLSNHLDPITVWLEYVEWIEKSYPTLSKASQYVPTLQACTKFILSNqqllERYRNDERYLGVWL
KYADQCLDPIDVFTFLESKKICLNHSELYIRWATLLEDRKDLKAADAVLEQGINRGAQPAKSLQTFHTGVKA
RFM
>NVEC_MADBUB||TPR/52-191
QLFETEIRTYEGDDPLQVWYSYIVWICENFPTGCRDQSTLLERCISLFKDVDKYKHDERYLKIWIQYADLCT
DPIDVYDYMHSQSMFSKLAKLYESWAYNLERQGNYKKADEVYTLGINRGAQPMEVLTRQHKAFERRLS
>NVIT_MADBUB||TPR/47-188
QMYEDTIKNYVGDDPLENWYDYISWVEQSYPKSGHESPLARLLQQCLTNFEKETKYHQDQRFIRLWINYISM
QKNPLELYQLLYNNGIGTMVADLYRAWAFELEQVEDFKRADEVYMIGMSCRAEPREELDYAHKNFQLAVA
>OBIM_MADBUB||TPR/41-180
QQFEEELRTYQGNDPLDIWFRYITWMEETNPQGGKDLPSLLRSCLLTFSEVDRYKNDPRYVEIWVKFANLYD
NPILLYEHMFGKGIGSQNAMFYESWASAYELLGNSKKADAIFSEGVRMKAEPFNYLQRRHYEFQSRTF
>OLUC_MADBUB||TPR/68-212
AKMWAAATraRGADDDALGAWCGLIKWTEQTYATGnGRERELLPVLERCTRELQEVEAYKEDARYLRVWIKY
ADCCAEPGDIFKFLKANAIGQRQALYYEAYGAFLEVRQAYGAANEQYERGIEMRAEPLERLRASYAAFQHRM
V
>OSAT_BUB_A||TPR/185-312
ARSINKAMDELRTGpkfeaAALDRLKICVMECIDKYGDDYQYSTDPRLLKIWILYADAIGDFDKAYKQLEEK
RMFLEHALLYDAYALFLFSKGKVLEAGKVYEVGISRKAEPLDHLKKMHTIFLKHLE
>OSAT_BUB_B||TPR/27-163
DIRSYSGSDPLRPWLRGMRKMEAALPPATLRAKLPRFLQKCAQEFQDDARYRDDPRYLRVWIQLMDYVKDAK
PLLKKMEKNRIGLKRSAFYMAYALYYEKHKRFEDAENMYRLGTQNLAEPVGELQKAHEQFIRRMK
>OSAT_MAD||TPR/82-223
RKMIEAIDEYSGEDPLQPWIDCIKWVQESFPTGGDCSGLVVIYEQCVRAFWHDDRYKNDLRYLKVWLEYAGN
CADSEVIFRFLEANQIGQSHTNYYLSYASVMESKNKLKKANEIFNLGIARKAKPVEKLETTYRAFLQRSS
>OTAU_MADBUB||TPR/61-203
AALWARATTGTSDDALGDWCALIKHVERKYPTGnGREREVVPALERCARELQDEARYKEDARYLRVWIKYAD
CCAEPGDIFKFLRAKEIGQRQALYYEAYGAFLEIRHAYGAANEQYERGIEMRAEPLDRLRASYASFQHRMV
>PBLA_BUB||TPR/21-131
AKSRKYNERLLLLTHLLQTFDAQNHQNDPQYVQLWIIYASLQPDPLSICLSLLDRNIGTTDANLYQTIANHY
IHHSEPEKALSILVHAIKRGAQPAQAIRHQYEALLANIQ
>PBLA_MAD||TPR/68-211
SKFKTELEaIDYNHDPLDVYLKHLDWIDQIFVQGqSNASPLRSVLEQVTTRFQDSFMYKNDPRYLKCWLRLS
RLRSDPIKIYHHLITQNIGQMCALFYEDYASYFEKIQKYNEASQIFESGIKKKAEPIASLKRAKDAFTARQT
>PBRA_MADBUB||TPR/45-187
LQFEQEIRAYNGPDPLSVWCRYIKWTEEAFVSGGDRSHLTVLLERCCMAFKDDPTYRESKKYLRLWITFAHN
ChEGVEDLFQFLRSKSIGQGHALFYQAWAHVRETKGDYQGAEDILESGLNAGAHPVDKLTQERELLRSRRR
>PCAR_MADBUB||TPR/47-190
CIFESEIDgSDDLDDPLDVWVKYIKWTNEAYPHGqSAESGLVPLLERCIRRFISVKHYHDDPRYLKVWIQYI
KYIDDPQELFCFLAHKGIGKSLSAYYEEYANFLEATGRKSQANDIYKLGIERKAHPFDRLQRRYDEFLRRSL
>PCAU_MADBUB||TPR/55-196
QEFEVAIRTYSGDDPLDVWDRYIKWTEQNFPKGVKESNLVLLLQQCLSSFVEEEKYRNDRRYIEAWIKFADL
SPDPLEVYGYLNDQNIGCQVAELYTSWAYVLEQLDDFPKASRIIEEGLVRGAQPTDHLLQFQRNFEFRVA
>PINF_MADBUB||TPR/59-198
KTKEEAVEAYDGDDPLAAWLEYVRWLEVKMPEDTRKKFAVLEKCTRELKDNPRYKNDMRYIRLWIQYADLVS
NPKDIFKYLYQNKIGERVSLFYIGWAYVLETIANYPQAHKIYLKAGQKSAEPQDLLERKYKEFQRRMS
>PPAL_MADBUB||TPR/45-186
AQFEKELSEYKGEDPLDIWSRYVRWVQQSFIGGNMKKELIVLLERCTSMFVNNEKYRNDQRYMKLWIIYADM
CRDPIEIFNYLETNKIGLTLSLFYEAKAIIYENKSNYQMADQSYQLGLKRQAQPLDRLKKRHDDFQRRMV
>PPAT_BUB||TPR/20-168
RTILNFVSEYSGNDPLEPWLRCIKWLKEMNPPGNVQVVLKEVLELTGNEFLADNRYKSDLRYLRVWIQYADC
CVDRGGIFPFLEANGIGLGHGLFYEAYAMLLESSRDFAKADYDVNLLPThfrghgcRGAQPLERVMLMYNNF
RGRML
>PPAT_MAD||TPR/46-187
RSMIEAIDAYEGDDPLHPWLQCIRWIKDAYPTGGYQSELLPVVEACTRTFQNDERYKSDIRYLRAWVLYADL
CKEPREIYQFLELHCIGQDHALFYEAYATYMELCKKHSKANEIYELGLRRDAQPSTRLQNMYQSFLKRMM
>PPUR_MADBUB||TPR/55-200
AAFEHRIDiatssRQPSESILAIWREYIKWSQDEHPAGDIATIKLLERCTKYFAHDAQVANDIRYLRIWILY
ADLAsPDPSDIFAYMYSNQIGLDLALFYEAYAIVLEKKRQYAMADKLYQEGIARSAKPPERLENRHKEFQHR
MA
>PSTI_BUB||TPR/17-163
DQYRLEVQraLEEDADPLAAYERFVKWTADAYRGRpNSESRFTELLHEVTHKFKEDAAYRTDLRYLQMWSLY
ASRLpkEKQAKVYRGLVKAEIGVPYAQLWEEFASILERDGHHAKADEIYRMGITRRARPLERLKKRYADFLA
RHN
>PSTI_MAD||TPR/71-212
AlenaEDDDDDPLEAYYRFVYWTIENYPAGqSAESGLLELLEEATRILKDDRggKWRSHLKYLELWILYANR
VEKPQIIYRFLLTNDIGTEHALFYEEFASVLERNGRRTEADEVYLLGINRKAQPLEHLQAKHRDFQKRMV
>PTRI_MADBUB||TPR/60-194
DyeASGDDDPLIHWLSYIKYHQDAFPSDTHSQFLLFERCLRALSPIQKYANDPRFVRVCCMYADKTDRPLEV
FQHLHQQRIGSDIAVFWMAWAFKAEQQQNYQFAEKILDKGIRKKAQPLKLLLQRHKQFQRRMT
>RIRR_MADBUB||TPR/73-216
NKFNAELEnLDELDDPFDVYDRYIKWTMENYPQAfGPHSRVCQLLEIASNKFVNDARYKNDPRYLRCWLQYS
KHVGKHKELFAFLKSNGIGLDLATFYEEYAEIMETMKCYKEANEIYETGISRGAQPLERLNKRYKQFLTRMT
>RMIC_BUB||TPR/6-136
SKIEELDDPLGYYEQKIANQVKKSDPNLAKIILEKAIHTYKHDPRYQNNPRYLKLWLIYIFDLsqDKRIETL
ELLINHRISHKLALLYEAVAHEQIQQNRLNDAHDSLLLGLKNNAIPTKRLRRAHEQFKS
>RMIC_MAD||TPR/57-197
VEFKNRLDnMDDLDDPLNVYVEYYTWTTEMYPYNDTRLLNLLKDATPQFVDDVRYKNDPRYLKLWIEYANLV
KEPRDIYVYLVKKDIGQSLALFYEEYANYLEGIQKYDEAEEVYKRGIQQSAAPLRRLEKNYDIFKQRME
>RSOL_MADBUB||TPR/52-196
AKHQEAVQiaLEEDEDPMAAYVSYVDWVVECYPAGsNSESGLVPLLERATREFREDPRYINDLRYLKLWICY
AGIVEKPETIYAYLLANDIGSVWELFYTEYANTLERGRNMRKADEIYQLGVARKAKPLKRLQQRYEEFQKRM
L
>SARC_MADBUB||TPR/6-78
ADGATDPVDIFKFLKSREIGVTLALLYEAYSLALETKGSKKQASLVYEEGIQNNAQPLERLKRRHREYQMRL
T
>SBAT_BUB||TPR/15-159
RQLYNELSkaRKNNGDTLAVWIRLIHWTEEHQSTAPPGHMRFILERCIEDVRRRKEYFQDERFLEVFQKYTS
FTkhLGPAEIYERLAGQHIFTDLSKFYIAWALELEARRDNFEAMRVFRLGYEAHAQPSEHLERAYADFMARN
S
>SBAT_MAD||TPR/51-175
KLSQSECTPLSPIDPLESWYQRIRMAEQLILTGKTSSLRSLVEECIESLQDRSEYWNDRRMLYIWQKLSHGI
CTQLADFYIEWASELESTDDFRQANEVLLRGIEENAQPIEKLKSAHIEFLTRA
>SCER_BUB||TPR/41-192
IAYEQRLLndLEDMDDPLDLFLDYMIWISTSYIEVdseSGQEVLRSTMERCLIYIQDMETYRNDPRFLKIWI
WYINLFlsnnfHESENTFKYMFNKGIGTKLSLFYEEFSKLLENAQFFLEAKVLLELGAENNCRPYNRLLRSL
SNYEDRLR
>SCER_MAD||TPR/61-211
SSFEQRLidELPALSDPITLYLEYIKWLNNAYPQGgnSKQSGMLTLLERCLSHLKDLERYRNDVRFLKIWFW
YIELFtrnsfMESRDIFMYMLRNGIGSELASFYEEFTNLLIQKEKFQYAVKILQLGIKNKARPNKVLEDRLN
HLLRELG
>SKOW_MADBUB||TPR/2-142
FETEIRTYSGEDPMQVWHEYIKWTEQNFPKGGRDSNLPLLLERCVSHFVKDVgKYANDARYVEAWIKFANFC
SDPIEIYQFIQNKGIGWKLAIFYESLANEYENVGNTKKADNVYEEGIRRNAEPKEKLQRLHREFKCRVA
>SMAN_MADBUB||TPR/77-215
SILNTEMDtsVYKYDSILEVYLIYIKWIEQNYPSLGKSADLQNVLYRSIRDSSDLLGIKNNDTYVGNWIKLT
EYCNQPIELFELLFRQGIGTMCSEFYITWCQLLEKGKNYRKIASIYAHGLRAGAKPLLWLEDRADKS
>SMIM_MADBUB||TPR/44-185
DVFEKELRIYYGDDPLSVWHKYIKWIEQNFPKGGKESHLEQLVQRCLSIMKNESKYYDDNRFIDIWLKFANM
SSRPIDVYNYMYSNNIGCKSAPFFIAWSWELEQQGNLKKADEVLCEGFNRKVEPFEMLQTKMNEFERRVV
>SMIN_MADBUB||TPR/41-175
AHFEAQLKNRENDVVRAWCDYVQWAADHNEDEPSVLQRACYALAGDERHRDDIRHLRLWIRHAAHIGEAEKV
FDFLASEGIGVRHALLYEAWASHLERQRQFDAAERQYQLGLHLEAEPVERLRSRHEEFQRRMC
>SMOE_BUB||TPR/34-197
RYFLDAIQSYAGSDPLKPWVACVKWAKGIITSSsapGVRAELCPLLEFCTKAFLDDPRYREDLRYLRIWLRY
ADCCADPLHIFELLEAKRIGQTHSLFYEAYAMILELRGDITKANQIYELGISryvchfhwlfslctylhppR
HAQPVEQLEKMHASFLKRKF
>SMOE_MAD||TPR/44-185
RILLEKIDDYVGDDPLEPWIRCIEWTKEAFPSGGSQSGILPMLELCLRTFCDDSKYKSDLRYLKLWLDYADR
CTHPRDIYVFLEVNDIGQTYAQFYEAYASYLERCKNLSKANEVFQIGIARAAEPVEELKIKYKSFLERTL
>SPOM_BUB||TPR/34-181
ALFQEELDiIEELDDPVDVWYRCIEWLLETRFLGMETVNKMLDDAIQYLERCRFALNDVRHLLIQLAKIKQS
yetpdelQQAAKQFYQLASKGIGLELALFYEEYGSLLIRMQRWKEASEVFHAAVSREARPLVRLLRNAAEFS
RAYD
>SPOM_MAD||TPR/56-199
MGHERKIEtSESLDDPLQVWIDYIKWTLDNFPQGeTKTSGLVTLLERCTREFVRNPLYKDDVRYLRIWMQYV
NYIDEPVELFSFLAHHHIGQESSIFYEEYANYFESRGLFQKADEVYQKGKRMKAKPFLRFQQKYQQFTHRWL
>SPUN_MADBUB||TPR/48-183
AALEADLLVACTLDPLDPYHRYLKFLEQHYPSGHPDFGLVLEATVRKFKRDERYKNDPRYLWMWLRVARQAQ
DPVQVFKYLSVNEIGGELAAYYEEYAQLMVAMKRFDEAGEILLLGIHRSARPLERLKARYEGFK
>SPUR_MADBUB||TPR/52-193
QGFETELRTYTGDDPLDSWIRYIQWTEQNFPQGGKDSHLGVLMQKCLIQFKNDDLYKQDIRYVSIWLKMAQY
DSESLEIFKFMQANQTGTKLTLFYEAWAWELEQVGNTKRADAIYKEGLANNAQPRERLERALIEFQSRVG
>SROS_MADBUB||TPR/52-195
RAFEEAVFTSGGSDPLDIWKRYIAWAEERENSADYQIDVARLLERCIKRFERDETVRNDERFLKICLKYADR
CDEPFQIFTFLFDRRIGIQTPLFWLTWSVMYESIKNYDEAVEKLERGIITMTepEPKTFLQRKLTALQQRAS
>TADH_MADBUB||TPR/72-215
RLFEKKIIaidYDNDDDPFDIWFRYIVWAEQSFRNAGEAGFSTLLKRCLRKFKDEPRYYNDIRFLSIWIKAA
NACKDPRDIYNFLHDRGIGKYDALLYECWAKVLDTMGSYKKADWVYRIGLENKAQPLKRLQRHYQEFLARSA
>TDEF_MADBUB||TPR/55-197
EGFENEIQaSADLDDPLEVWLRYLKWTKEAFPTGhSANSNYVQLLERCSKKFIRAHYANDPRYLKIWIEYAR
YSDDVREMFCFLARNDIGQELATFYEEYAAFLEVRNRKGQADEIYQLGLLRGARPLIRLKRKYAEFTQRVT
>TPSE_MADBUB||TPR/125-262
DrdnidyDPLRYWVLYIKHIRESYPADSQKQFLLMERCARTFMNRpflvPHYKHDVRFIRTCILYADKTSNP
SEVFKLMSKIKVGTNVALFWVAWAWVAEKSTDYPFTEKIFQKGLSVGAEPKKFLEDRQKQFLRRMS
>TRUB_BUB||TPR/8-148
ECFEKRLSTYTGDDPLDQWDKFVDYLEQRIPEDDRREMSQVFDSLVQRFLTVERYSDDIRYVKYCIKCASFY
QDPTALYTHVYSKGVGHRTAALYVTWAQHFEHRGMYEEADAVYQKAVKNQAQPAETVLNEYRQFQTRTK
>TRUB_MAD||TPR/47-188
QAFETEVRMYDGDDPLDVWDRYIKWTEQTFPQGGKESNLHTLLEQAVARFTNVEKYHNDLRYVEIWIKFAEN
CPEPLEIYRYMQVQGIGVRQTSFYIAWSEEYENQGNCREADLIYKKGLQACAEPHEKLLQFHKALQARVS
>TTRA_MADBUB||TPR/85-227
AEYEDKLANYDGYDVLgDIWLPYIDWVEQNYVVGGADAAVLPLLERASRALVHETMYANDVRYVQIWVDYAA
MVDEPSDILAFMASNGIGERVALFYEAWAGVLEDTGAYRRAVRVFEDGIRMGAQPKQTLKLRASALHTRLE
>UMAY_MADBUB||TPR/93-238
AEHEQIVSsldNADSDDPLEAWTRYVKWCIDNYPSGqTHDSGLIPLLERATRHFRDAEQYTNDPRYLRLWIL
YARNVECARDVYNFLLANEIGTKLASLYEELAVVLEGQRMYDDADAMYKLGIARRANPIDRIKRRYEEYKTR
LL
>VCAR_MADBUB||TPR/38-178
RELWAEVTDYRGDDPLEPWQRYIKWMQEYGVGGGKADLTKVLEACTKELQKYPRYTNDIRCLRIWIQYADCL
ADPDDVFLFLKEKGIGRDFALYYEAYGTYFELKGNFQAADAVYMDGIQRGVKQLERLKQKHMAFQQRMA
>WMEL_MADBUB||TPR/68-212
QKFEEQIQqaTEEDDDPFRVYSDYIKWAIEAYPSGeSHESNIVPLLERTTRTFKDDERYGRDVRYLRCWILY
SKYVHESRDIFRFLLANDIGTIWGLLYEEAATAEEVRGHHQKAKEIYELGINRKAQPTERLKKRYEDFKVRL
A
>XTRO_BUB||TPR/8-148
QMFEAHIQGYKGDDPLDLWERYVLWAEETLPPQEKQNIFCLLERLVRNFIGDKRYSNDERYLKYCIRFAETI
NEPAQYFEYLYNQGIGHQSAPLYVTWAQLLETQGDLQGASTLYQKAIHSHAKPKEILDQHFRAFQIRVS
>XTRO_MAD||TPR/47-188
QAFELELRFYSGDDPLDVWDRYIKWAEQAFPQGGKESNLCPLLERAVKIFHEEQRYYDDLRYLSICLKFANF
CSEPLDLYSYLHSQRIGVSHALLYITWAEQFEARGNFKKADSIFQQGMQHKAEPLEKLEIHHRQFQARVS
>YLIP_MADBUB||TPR/45-188
QEFEQRIKdSDLDDDPLQIWLDYINWTKDRYPQGaTSQSNLVPLLERATAKFVNVPHYKNDVRYVRTWMTYV
KYADTPREVFTHLASLGIGSQLALYYEDYASWLETNGYKNKANEVYQAGLDNNAHPVERLQRRYHQFCERCA
>ZNEV_MADBUB||TPR/48-189
EKYEVLLRSYEGNDPLEPWYEYISWVEQSFLRDGREGNLNILLERCLAQFKDDERYLQDRRYIELWIKYIEM
SINPLQVYKRCHAHGIGKYCALFYMAWAFEFEKAGDIKRANQVFSEGFKNYSQPRDELEEVHKNFQLRVA
>LOCU_BUB||TPR/8-147
QQFEASVRSYTGDDPLELWMRYISHLDDTAPSEERTISHVLNRLVENFFHDKRYHDDIRYVKSCIRCSRFYK
DPLQLLHYLYDHGIGTKAAHLYTSWASELERQGQLKQADTLLQRAVEMKAEPAQLLQDYYGKFQARVL
>ABIS_BUB||kinase/807-1118
SEKLGEGGFGTVFKARDMGERTPMEDDDDYDDLDIDLDADLDDDESSSLVAIKVVKPRNIWEYHVLRCLHAS
LPDSLRRSLVLPHALYAYSDESFLILDLCPQGMLLNVINNAVPAGVSQQGACLDELLVMFFSVELIRLVEGI
HNAGFIHGDLKIDNCLLRLEDIPGGPSAWNAQYQPSGEDGWSYKGLKVIDFGRTIDTRMFPSGQEYLTDWAT
DERDCFELRQGRPWTFQTDYFGLAGIIYCMLFGKYIQESSIAVVSESETRRYKIGTPLKRYWQGDIWNRLFD
VLLNPCLVHPDGALPISEELASIR
>ACAR_BUB||kinase/748-1011
DYLLGEGAFAQVYQASVPDMDNTKNNCKVILKVQKPASPWEFYIATQLTERLKPSLRHLFIHFYSGHFFRNG
SILVGELYSFGTLLNTINIYRKLMEKVMPQALVVYFTVKILHMVEELHKCGIIHGDIKPDNFIFGERFFDTD
TCDIDGTSHGLSIIDFGQSIDMTLFPDGTVFTGKCETSGFQCIEMMTHKPWTYQTDYFGIAATVYCMLFGTY
MKVRNEQGIWKPEGVFRRVPNADVWTDLFFTLLNIQDCSHLPRLGDLR
>ACAR_MAD||_pseudo_kinase/776-1030
REYLNSENDKMFSALQTNFAHQVSAAFLIKVHFEPVPWDFYILLQLRERLGAGFDQNFSVNCTCYLYHNGCV
TLQRERNCTTVQDMIQRCEVIPHEVVMLIADNLLEVVEKLHTVEIIHGNLHPESLFLGDRICNPFVMEKATS
ALKLVDFSHSLDLKLQPGISSLTHFPIAQAQYGKRMLDEKSLPYQIDILGIANTVHMILFGESLQVHQEEGY
WKTDRDLSQFVDSDLWSKFFGKILNGNNEFTVPLLKELR
>ACAS_MADBUB||kinase/928-1198
EERVGEGAFATVFKVDIIECSFIDLEGGETNAALKVLNEPSLWEWYIHHQILERIPRNLHHNFVRFHSIHMY
SDKALTLMQFSDGTLQDAMNCFHKMNKRMDEPLIIYYTLEMLKIIEILHGAGIIHGDIKPDNFLIKNNPGVE
LDDWGSGSAGWDGKGLVLIDYGRSIDTRLYPEGTVFNSGNHVEGFKCTEMTEGRPWTYQADLFGICGVVHCL
LHGNFIDVIRDPRTKDLMPKMPFKRYHQADLWRPLFRDFLNITDCNNIPDVSQHR
>ACEY_BUB||kinase/477-733
LELVGQGGFAKVYKCTNEEGKTLALKYEIPSCPWEIYICSEVKMRIDRSKQFVLDSVMEVTEAYVFTNASVL
FNEYHPHGTLLDLSNKWVDPSWYIVALIGIQIAKVLRELHAAKIIHGDIKPDNFMILGKLSDCRDNVDEILS
TPILRLIDWGRAIDMRVLAGQTFTGRAGTDKFDCSEMLDGRPWTYQTDYFGYVGTMHVLIQNKYAEVVKQGG
IYKLAGAMKRRLVVREVLEVIFQEFLNIPDCCHMPSWDKAI
>ACOE_BUB_A||kinase/221-490
KGCAGQGGFAKVFKACVNSNPDEVVALKIQKPPFPWEFYLYRQLDKRISDEERSSFSSADRVHIYSDYSILV
CDYIDHGTLQDAINSYIVVGQRMQEVLCIYYSIEMLRMLEALHSVGIIHGDFKPDNLLMRYARDGLKADEFC
TRTGPWRDQGLCLIDWGRGIDVNLFPVGTEFNGDCRTSGFRCVEIQEKRPWKFQVDTYGFCVIVHMMIHGSY
MAIEKVCSDGNYRYQPTKSILKRYYNVDLWESVFTRLLNVNPGDDHLKTLQSLR
>ACYR_MADBUB||kinase/864-1117
LSEIGKGSYARVVKVRPDGENAIEKALKVQKPACAWEWYISKEVQHRLKDSEKLSYFINMDQMYVFKNGSII
SMEFATHGTLLSVIVAYKTAMNRSIPITVGALLVLQVTSALKYLHQCQIIHGDLKPDNVIVKSLPTQCDQPC
VQLIDFGRSIDMTLFPPDTTFTHTVKTADFICHEMREKLPWTYQTDYFGLAGIIYMVLMSDYMKTQKIRKLW
VPLKPFPRYIDKELWGTMLNMLLNIESCKKLPSLDEII
>AGAM_MAD||kinase/1200-1452
QQKIGKGTYGTIYCATEEPSGKKVALKQERPANLWEYYICLELRSRIENPDIVSVAVATYKYLIVLRFMNLS
LKFIHRNEVIRISNRLFKVNLQGLMNLKKIMNIQILSIVDHLHSCQIIHADIKPDNFLLMGPIEMNTKIPCV
QLIDFGVSIDMKLFPEDAKFKKVITTDGFTCIEMLENRHWTYQPDLYGVAATSHVMLFGKYMQVQKSIVNWS
IKTAMPRYFKKVLWENYFTTLLNIRDCEHLPNLQQLR
>AGOS_MADBUB||kinase/652-920
RAELGEGGYATVYLAESSTGQLRALKVEKPASVWEFYILKQVEKRLAQTAILRSIINVSALHCFQDESYLVL
NYASQGTVLDLINLEKHRSGSSLDECLCIFITVELMKVIECIHEVGIIHGDIKPDNCMLRFETCSSLGDYNP
YGENGWSKKGIFLIDFGRSFDLTLFPIGTKFTANWATDQQDCPEMREGRPWSYEADYYGLAGIIHAMLFGKY
IETGKFKDGYYRLSNSLKRYWRKDIWEPLFNLLLNSGRRGDQQTIISELKKHR
>ALAI_BUB||kinase/550-775
TSLLGSGSFARVYSVTTNLNGVSQALALKYEKKTKYLPWEYFVVNQARAGKAFPEILTMYYSIQMFKIVEML
HRVDILHGDIKPDNWVFYSGRCSVGSSISQPDDPVHATGNIVLIDFGRAIDLKSYPKDTAFSGDCHVKGFQC
VEMLTGKPWRHQIDTFGLCSTIHCMLFGSYMQVYQVKEESSTRWKIGKPFKRYWQIAIWGEIFGTLLNVSSC
EKQPCLAALR
>AQUE_MADBUB||kinase/923-1182
IGKLAKGGFASVYNVKMMNGSTKALKIQNPPCLWEVAIIEELHKRLKANDLLKFSQCFMSVDAVHLYTNSSI
IAYNYYPHGTLLDLVNTCRTTSKKLTEAVLLYYTTEICQLVEALHCCGIIHADIKPDNIMLRDIRPITDYTS
IRGRGVCLLDFGRAIDAQSFPRGTQFVGSCGTDSFQCIQMLNNEPWSWHTDLHCIAGTVHVLLHLDYMEVIK
NAMTGEYVPSKSLPRNYDRVLWMKFFTDLLNWSGEGQPDMKALT
>ATHA_BUB_A||kinase/219-488
KGCAGQGGFAQVFKAFIDSNPDEVVALKVQKPPFPWEFHMYRQLDCRIPDSQRSSFGLAQRVHVYSDYSILV
CDYLSHGTLQDVINSYVVVGKSMEEVLCMYYTIEMLNMLETLHSVGIIHGDFKPDNLLIRYPPENLTETGFH
EKTGSWSKKGLCLVDWGRGIDLSLFPRTTEFTGDCRTSGFRCVEMKEDKPWKFQVDTYGLCVIVHMMLHNVY
MEIEKKQSLDGGYINMPRTSFKRYWKVDLWKELFTKLLNRETCEDDTETLRNLR
>ATRI_BUB_A||kinase/219-486
KGCAGRGGFAEVYKAYKSELPEDVVALKIQKPAFPWEFYLYRQLDKRIPSKERSAFGFAQRVHIFSDCSILV
CDYVAHGLQDVINSYLVTGQHMDEILCMYYTTEMLRMLETLHTAGIIHGDFKSDNLLVRYASGDPQEDAFLS
RSGPWEDQGLCLIDWGRGIDLSLFPVDIEFHADCRTSNFRCIEMQENRPWKFQVDIYGLCVVVHMMLHGQYM
ELEKKIGADGSVLYQPKSYLKRYWNIDLWQNMFTTLLNCQGNYSPMILQGLR
>BDEN_MADBUB||kinase/922-1265
LGHLGNGAFAQVYLVQRDLDQLDAPLSDADLANLLDDSFSNDFNGYEEKKSYNTTLTPHIYALKIQSPPSSW
EHYILCTLQHRVPDDMLDSIVWCYSMYMYRNCSMMLLPHCKYGSILDCLNTVSTNSYGVDGAGVNEALAVFW
TIEMLKIVAGIHAVGVIHGDIKADNVMLRFESDSAKQRNISEASSLQAQYQAGGSGGWSSKGLMVVDWGRSI
DLKMFDMEQLFITPVPTAKSNTGRGGSVSVDESIECLEVRTGCCWKFQPDWYGVASIAHLLLFRTDMQVVND
MDAQPFGQQTRLKLKRPLKRNWQTGLWTRLFDILLNSGMYGAGTADDCIAAIDPVR
>BFLO_MADBUB||kinase/1038-1310
DKLVGSGAFAKIYQASLLDADDLTDLEGERKVTLKVQQPGCPWEFYINSQVHERVSRLQDPMDIRPSLMSID
AMHVFSDGSVLVNEQHSCGSLLDIINMYRTAGKKMSEVMVVFYTLEILYIVEQLHRCHIIHADLKPDNFLIR
EGFDDKPECLFSGQLRGLKLIDFGISLDMELFPPNTTFRARTNTSAFQCIEMQTGKPWSYQADLYAIISTVH
CMLFGEYMKVYYEGGRWKITQAPRRLNSRSHLEEIFRRIPELPQLRGAAQPDLLDLR
>BMAL_BUB||kinase/657-916
ECLIGEGGFAKVYKSKSEDGNFYAIKFEMPPCKWEIYACETLRIRIPKAMLGGVMNIRDAYLFSNASAIVYE
YHKHGNLLDMMNKLQAKNMSCSGLLTVYLAWQISRILEAVHNAQIIHGDVKPDNFMILHRLNEDAALEQILE
KKSFTLKLIDWGRAIDMNSLKGCTFRGKAGTVAFDCSEMQDGRPWTYQTDFYGFVSTLHVIIYGKYMKTYRN
TAGRYSATSVMKRRWPQRELLEDIFDMCLNILDCESVPKWSTII
>BMOR_MADBUB||kinase/911-1075
EKQLGKGNYGAVFLCHDLHANRSAAVKYQKPSRPWEFYICQEIKSRIKDPFMLPGYMDITTAFIGENASLFV
SEYSKYGSLLDVANKIKAATTKCINELIVILLTSEMLSIVHYLHKAQIIHADIKPDNFLLMKMYMKVSLWDK
IFTTLLNVPDCKNLPDLMDLK
>BNAT_MADBUB_B||kinase/356-619
ALKLHKIGTIQRFKALDMDSDTNAMVELAIASPPNLWPLHVTRKLLSAGLLNKGKFILVSSSFLFKGLSACV
LPVCEESTMHDVLRMSKKTQKPLAENVVLYFAIEMLYAVSSLHNSRMIHGRLSPKSFHIALHQITELPPWNR
SHKGGWAERGLILSELHDAIDIDMYSDRVQFRCYPDSKRVTIPCLEMKAGKPFTFQLDTYALGDIVHRLLYA
GEKLKPIRQDCSGAWKRSTRASFKRSKVWDDFFDIILNEKEVSLEALV
>BPRA_MADBUB||kinase/844-1127
RSKAGEGAHACVYEAEGKETLKPDDVPPVFAIKVESKKLASWEFLISSRLCERLPRGAPRDIVIPSHLRLLL
DDKSQTHTTGALVMKFGDHGTLQDVVNFYKLTERKTGAMDEKLAMYYSIELLRLLEWTHESDVLHCDVKPDN
LLLRNGGERWLDWDKSRPGSWKKKGLALIDFGRAIDLRDYDANTQFVGNAGTESFSCPEMRENKSWTYQSDC
FAIAATIHVMLHGEYMETITDRKMGKYAPKLALKRYWNQDVWKLVFEKLMNQPTTKSTKEKPNLRAIR
>CELE_BUB||kinase/680-940
QTLIGQGGYAKVYRAVTDDQRTVAVKYEVPSCSWEVYICDQMRNRLKDRGLELMAKCCIMEVMDAYVYSTAS
LLVNQYHEYGTLLEYANNMKDPNWHITCFLITQMARVVKEVHASKIIHGDIKPDNFMITRKIDDKWGKDALM
SNDSFVIKIIDWGRAIDMMPLKNQRFKGRAGTEAFDCPEMVDGRSWTYQADYFGFAATMAVVVAGKYAQLTG
ASVGDYSLNVDIKRRNILRDACYDVINRFLNIPSCDSLPDWNILI
>CGIG_MADBUB||kinase/936-1185
KEIVGKGAFAKVQKPANVWEFYICTEIQKRLSRLQENVDVRPAMMSVEKGYFYTDASCLVTEYCKHGSVLDV
VNKFGEANKSQEFLTLYLTIELMHMVEQLHRCQIIHGDLKPDNLLVKGFSPLPDSSDPDVVFSGDRRPLLLI
DFGQSIDMTRYPPGTTFLAKVKTSSFMCIEMQTDRPWTYQTDLFGLAGTLHVLLFGQYMKVYQEQGEWRITQ
SVNRKFNQQLWRKIFYTLLNIPSCEEIPDLPALR
>CGLA_BUB||kinase/609-873
VGELGQGGYATVYLAESDRGDIRALKVETPSSSWEYYILKQIENRLQGDKILDSVISAYSLHFFLDESYLVL
NFADQGTILDLVNYYGEKSSNSVDECLCIFLSLELIKIVLRLHDVGIIHGDLKPDNCMIRFSDGLLGNYDKH
GGNGWHKKGIYLIDFGRSFDMKLFDKNTKFIADWTTDMQDCPAMRKGDPWSFEADYYGLASIVYCMLFGKTI
EIDNTNSGTYRIRGTIKRYWNHDIWNPLFDILLNPSSTGSFSMKIETVV
>CINT_MADBUB||kinase/896-1143
VKEIGKGAFAKAYKATMVSGDEVAVKVQSPAYKWEIHMLQEVRRRLEAKGHDVCKDYMTIMTAAVFQNSSCV
VTQYLPSGTLLDFLNTNKNNTVDRENIALQIFHLVHSLHAIGVIHGDVKPDNILIANVSNRGPAPTLRLIDF
GRAIDLSSLPPNTAFTDNCGTSGFVCSQMKTNQPWNYHIDFNGVAGTLHVLLHSAYMKTMLNNKQEWVTTKK
LPRWCDEKWSSAFHDLLNFPTPTNDWCPSLQD
>CMIL_BUB||kinase/839-1106
DYLLGQGAFAHVYQATLLNMNNLSDVRNQQKVMLKVQKPSSQWEFYINTQINARLQRKVHHLYTNIDSGHFF
NNGSILVGELYNYGTLLNTVNIYKTQSDKVLPQPLVIYFAIHILYIVEQLHNIGIIHGDIKPDNFILGERFL
DSGAASVVDSLSQGLVLIDYGQSIDMKLFPKDAVFMANCKTSGFQCIEMMSEKPWTYQTDYFGIAATIHCML
FGTYMKLKKEQGIWKVNTTFKRSHHTEMWNNFFNTLLYVPSCQALPSLRTLR
>CMIL_MAD||pseudo_kinase/909-1161
KQAVGREQCRRFYGSSTSSLVCNAIIKVDSHTVPWDFYINQQLKERLGSQFSNYFSSKCSCYLFEDGCVTVD
WNMNCKTIQDLLQGLSTLQVELTLFLTLDLLALVEQLHQAEIVHGDVQPETLFLGDWFCKPSTCCVNIAGMV
KLVDFTHSLDLRQLSDVASFAGFPMVQSLHTKEVLSECSSVYQIDLLGVANTVHLLLFGEQLNICKKNTQWV
LTSFRENLPYSKLWATFFEKILNPGEMSSVHILKELR
>CNEO_MADBUB||kinase/942-1232
RDKLGEGGFGVVFLGIDVDVRRAQDEADSDDEDEEPVDRSLVALKVERPGAMWEAAVLDRIHRRVNANLRAS
IILPRNLYLFKDESFLILDYCSQGTLLDVVNKSTAIFGGTGQGVDELLAMFFTIELLKLLEGLHSAQFIHGD
LKIDNCLVRISDLPNSQWSASYSRTGSNGWSAQGLRLIDFGRAIDLSLFPAGEQQMFKVSHKVDERDCTEMR
RGEAWNFQTDYFGLASVAYCLLFGKYMKTEIVGGKIKIDQPLKRYWQTPLWTVFFETLLNPDDQLPITNRLG
EIR
>COWC_MADBUB||kinase/794-1074
NRPLGEGIYGQVYLASDESANEEERLPPVALKVEKPATPWEYYVCTELGRRLNELDLATASRLFVGACATHL
FSTASVTSMDYFPHSSLLDAINMYARVKKSMDEVLVVFYAIELFKMLECMHASGIVHADIKPDNLMIRDEES
GECTSEEDWDSTWHQDGSAGWASKGLALIDFGRSIDLLMLPEDVQFCGSSNTESFLCVEMQKGTPWKYQVDT
YAVLCTIHVMLHNTYMEVIQDPTTKRWKPRVNFKRYWQAEMWSEIFDTLLNPADPIALPDIASLR
>CTEL_MADBUB||kinase/887-1170
TKQVGQGGYATVYACEPCIENEDDSMDLDSKEIVIKRCVPQVQKPACVWEFYISTEIIKRSAKLPPPLNMQG
VTMTIDDGYFFTDGSCLLNQRHEYGTILDLVNACAKHSLQLPWEFLAYLATEILLMLEMFSRCEIIHGDLKP
DNFLITCFPRLNPDQKLHNLLEGKQKMLKLIDFGCSIDMRQFPSGTTFSASVDTSGFQCIEMKTNRPWTYQT
DLFGAVGTLHVLIFGKYMDVIFNSATKTWKQSGVFKRFWPGVETWKSLFADFMNVPSCDQLPDLTKYR
>CVAR_MADBUB||kinase/1188-1451
SGCIGEGAYARVFQGVDGDCGDVALKLEGPPCPWEWYVCKALAARVPPAARRHFVDPSALLLGAKASVLVAP
LGPHGSLQDLVNAYLARQQAPPEALAMHFAVQLLRIMREMHAAHVVHTDIKPDNLLVTVESGEGPGGNEAPG
PALGLQLIDFGRALDLDLLPAGALLQGDSGTDSFRCVEMREGRPWVWQADAYGVAATVHCLLYGRYMEVERV
QEQATGAVSLRLCEPFKRHWAAELWGPFFSLLLNHTDVDTPPSVEGLI
>DHAN_MADBUB||kinase/609-883
RYELGHGGYGVVYLVETEMGKLKALKVESPSSKWEYYILTQIHQRLTIFDCDIREMIVKPEALFFFQDESYL
LMNYVNQGTILDVVNIYKNRGSTVDEVLCIYLTVELLKIIEVLHSIGIIHGDLKSDNCMIRFSHSKEWSDTY
SRYGSDGWFNKSITLIDFGRAIDMTLFNQNAQFVSNWETDQQDCPQMNKHEPWSFEADYYGLASIIYTMLFG
KYIEIKESTTGSVFLSHTLKRYWQLDLWNPLFNLLLNPYSRSDDSNIKLPITEELKFQR
>DMAG_MADBUB||kinase/952-1211
KQLIGQGAYAKVYEAIAEGGPVVLKVQETDGIWEFYITSELQRRLADSPTACSLMSVNCGYFYDGGSILVNE
YLTHGTLLDLINSYKLKNTSMPEALVYHFSLELLAIVSDLHECGILHADIKPDNILLQIPVTDFLQLPENWT
VEEILARNKHTLKLIDFGRSIDLALYPDRTAFMHCFQDDKSPEMRDGKPWSYQLDYYGLATTIYTMLMGVHC
KILYTDAQWRVPTLKRGHNFLWRDLTTALLNAALGSQLDLAQFR
>DMEL_BUB||kinase/816-1070
DKEVGRGSYGSVYKATDSRTGNVVALKYQKPPNTWEIYICDQVLKRIKEPEVLPGVMDISTAIIAPNASLIA
TEFSPFGSLLDINNKIRQATTKVMHESLVMHFSAQICNIVDHLHRQHIIHADIKPDNFLLMRVPNVDSPLPS
LRLIDFGCAIDMTLFPDGEKTKFRKVVQTDGFTCIEMQEGRSWSYETDLFCIAATVHVMLFGDYMQPQKKGS
SWEIRQKLPRYLKKHVWTKFFGDLLNMQADKLPALHEMR
>DMEL_MAD||kinase/1160-1415
SKMIGKGAYGSVYVGKHLKSGKKVALKQERPTNYWEFYICLEIHSRLTSEQMIPSYAHIDYALVGNNSSVYI
SEFSDYGSLIGVCNKVKSVTNRNMDEYVVMHLSCQMLDIVDHLHAMGIIHADIKPDNFLLMKPICADPNEVS
LQLIDFGVSIDMKLFPDNQTFNYVHHDDLFKCIEMRTGRPWTYQLDLYGLVSVMHVLLFGRYMEVVQRSPST
IWMPKTNVPRYFQRTMWENIFRTLLNIRDCRTMPNLQQLR
>DRER_BUB||kinase/900-1158
DFVLGQGAFATVYQATNLMTTQKLFLKVQKPANPWEFYIDCQLNKRLQPSERHLYNSIHSAHLFNNGSVLVG
QLHNCGTLLNAINLYKRRSEKLMPQPLVLYFSVCILKMVELLHAAHIIHADIKPDNFLLGERFLENDCFDQE
NLQHGLALIDLGQSIDMTLFPEGTAFTAKCMTSGFQCVEMLSGRPWTYQTDYFGIAGTVYCMLFGTYMEVKQ
EGDVWRTNGVFKRNVHADLWQDFFHTLLNVSDCSAPPCLSVLR
>EGLA_MADBUB||kinase/904-1190
TGKLGEGAFGAVYVARDVSNNLDFEDTTEQNNLVAIKIVQPSTRWEFSMLTRLLDALPQELHASVIRPRSFY
SYADESFFIMDLSKQGTLLDLVNRASAAKVAQVSGGGIDEQLVLFFAVELLRLVTGIHSAGFIHGDLKIDNC
MLRVDSADDWSMVYDPSGAGGWSRKGIRLIDFGRMLDTRMFPHGQQFVCDWETDEKDCIEMQEGRPWTYQAD
YFGLASIVYTMLYGQHMEGVVHKNGRYAIKQALRRYWHVDIWARFFDTLLNPCTVRADGSLPICDELTALR
>ESIL_BUB||kinase/342-635
LGVLGEGAFAVVFSCKFNKDQRDVAVKVEYKEDAPSLPWECFITLQLSERLLHRRQRKVHSVTEAPITVVKP
EALFLYRDGCAMAMPVGLAGTLHDLVAQYSKRAQAVPQLVAMHYAVEMLRFCRAMHSASILHMDIKPDNWLL
VRRPRSEVDRTEEMEHAGGIDHSVSLIDFGRAIDLSVFPQNGSDMAFMGQCCAPSFSCPAMREGLAWKHDAD
LYALGSCMYFMLHGVYLEVSREREDDSTLNRSGRWRPVKNCKRYWEVDLWDKIFSELLNSDYRAADTAGNNE
ALLRLE
>FALB_BUB||kinase/752-1016
DCLVGEGAFAQVYQASILDASNPRNNQKVIFKVQKPANPWEFYIATQLLERLSPSVRHLYIHFYSAHFFPNG
SILVGELHNYGTLLNAINIYKKLPEKVMPQALVIYFAVKILHMVEELHNCKIIHGDIKPDNFILGERRFLEN
DTCDIDGLCHGLTLIDLGQSIDMKLFPEGTAFTARCETSGFQCVEMLTNKPWNYQTDYFGIAATVYCMLFGT
YMRLKDDNGLWKPEGTFRRLANAELWKEFFESLLNIPSCQQLPSLGALR
>FALB_MAD||pseudo_kinase/803-1058
MEYWNNEEYKMFFTIPTGCIFQWDQKGFAIKVYSQPVPWDFYIILELQKRLNSDFDQSFSENCSCYLYQDGC
AIVHKDINCFTLRDILRDRNFITKEIIFLVVHDLLLLVEKLHKAEIVHGDLRPEVLFLGDRICDAFSNEEVP
NALKMVDFSHSLDLRLMPRVSLPYNFPTAQTPHGQQLLAQSSLPYQVDLVGIADIVHLMLFGDHIQVCQENS
IWKISQNLSKTSDSDFWSKLFERILNADGKSTVPLLRELR
>GLUX_BUB||kinase/737-1040
SEKLGEGGFGAVFKAKDLGAHSGDDSDFESDEEDEEEASMVALKVVKPRNFWEYHVLRLLHSALPPGLRRSI
VFPHALYAFRDESYLVLDYCPQGTLLDIVNAAETAGVSQQGACLDELLVMFFTVELLRLLETMHKIGFIHGD
LKIDNCLLRLEDVPGGSSAWSSEYQPSGEGGWSHKGLKIIDFGRTIDTRLFPPDQQFVAEWATDERDCMEIQ
EGKSWTFQTDYFGLAGIVYCMFFGKYIQANSLSSSASADGRTRLKLATPLKRYWQTDIWGRLFDLLLNPTSV
RPDGRMPLTEELGSIR
>GTHE_MADBUB||kinase/1114-1397
EKMIGKGSSSKVYTLRRIHLDKSITEDLQDESLLVLKLLQHAPPWEFYVSRSLQQRLPEDARSSFLDFRHAL
LYPSCSLLLSDLRSEVSLQDVINAYRKLTGFEQAGKKMEEHLVIFYAIEILRALEHMHDAGFVHGDLKPDNI
LVRDDALDKQENWNYNPSAGFSARGVRLIDFGLSIDRRLYEEGTTFVGRSGTSSFECAEMKEGRAWTEQGDL
HALCGVIHALLHNEYMEVEAKAEEGQRLVRMPRMGFKRYWQVSMWTEFFSSLLNVGSCEQVPDKRTRR
>HPAR_MADBUB||kinase/765-1065
VEVLGSGSFAHVFSANVVDTANSITFSKAIKFEKERQNLAWEFYVTNKIIKILRNKKKLSEEKIPVPALNAL
HLFPVRKYHTLFLICLANHIHLQNGALLMMDKGHAGTLYDVLNRYKQSGVIFPEVLAVYYSIRMLRCIELVH
SANVLHGDIKPDNWLMIPGHPSLEFCTKMEGLDFDKVFHASDLYLIDYGRSIDLSLYSEGTVFTGNCHVKGF
QCVEMLTQRPWTHQIDTFAFCATVHCMLFGDYMEVKPLRDSKSTTTWGIVRPFKRYWHVKMWKHMFHALLNV
ISCTEQPSLSDLR
>HSAP_BUB||kinase/777-1038
HHLLGEGAFAQVYEATQGDLNDAKNKQKFVLKVQKPANPWEFYIGTQLMERLKPSMQHMFMKFYSAHLFQNG
SVLVGELYSYGTLLNAINLYKNTPEKVMPQGLVISFAMRMLYMIEQVHDCEIIHGDIKPDNFILGNGFLEQD
DEDDLSAGLALIDLGQSIDMKLFPKGTIFTAKCETSGFQCVEMLSNKPWNYQIDYFGVAATVYCMLFGTYMK
VKNEGGECKPEGLFRRLPHLDMWNEFFHVMLNIPDCHHLPSLDLLR
>HSAP_MAD||_pseudo_kinase/784-1030
REYLICEDYKLFWVAPRNSAELTVIKVSSQPVPWDFYINLKLKERLNEDFDHFCSCYQYQDGCIVWHQYINC
FTLQDLLQHSEYITHEITVLIIYNLLTIVEMLHKAEIVHGDLSPRCLILRNRIHDPYDCNKNNQALKIVDFS
YSVDLRVQLDVFTLSGFRTVQILEGQKILANCSSPYQVDLFGIADLAHLLLFKEHLQVFWDGSFWKLSQNIS
ELKDGELWNKFFVRILNANDEATVSVLGELA
>KFLA_MADBUB||kinase/947-1230
KQCVGSGAFATVYLAYRMDAGYTTDLMDESEDDGMLALKVQRPACPWEFYIYRQLDVRIPAAERRSFGSAKR
LFCYAGTSVLVAPYGEHGTLQDLVNAYLAAGQKGMDSTTEAVAVFYTIELLRMLEVLHEAGIIHGDFKPDNL
LIRNDCERWEDWAPGRPGSWRDKGLTLVDWGRSIDLASFTPGQTFSGDCMTEAFRCIEMVEKRPWSFQVDTY
GLCTVVHCLLFGSYMEVEKITPAEGEAPLYRQRAPLKRYWNVPLWQRLFDTLLNVPSCDKQPQLAPLR
>KLAC_MADBUB||kinase/654-920
RRELGEGGYATVYLAESSTGQLSALKVEKPASVWEFYILKQIERRVPDEAILKSIINVSALHCFQDESYLVL
NYANQGTILDLVNWERERNGGALDECLCMFITVELMRVLECIHDVGIIHGDIKPDNCMIRFQKVSHLGKYFA
NGENGWNRKGIYLIDFGRSFDLSLFPLGTKFRSNWKTDQQDCPEMREQRPWSYEADYYGLAGVIFCMLFGHY
IETVKVASNRYQLKSPLKRYWQQDIWNPLFDLLINSGAHDSTLVSKLRHYR
>LAMPREY_MADBUB||kinase/769-1027
QSLVGDGAFAKVYCAVASKPDGFDEKVALKVQMPAHPWEFYMCTQLKARLSPVNLALFINVNSEHIYQNGSI
LVGELHTCGSLLDVANWLHQQTAKISHQALLLYMATTMLYVVEQLHMAGIIHTDIKPDNFVLTNRCVYALDC
CMNRFQLVLIDFGQSIDLSLFPSGTVFKGSSETSAFQCIEMLTDQPWKFQPDYFGIASTMHCLIFGKYMEVY
KDGDLWKMKSTLKRWHFPVWNHFFFTLLNARDCHSTDILADLR
>LANA_MADBUB||kinase/1005-1278
DALLGEGGFAKVYRVSLLDSTDIGDLDGGDQKYVMKVQKPPCPWEFYICTELHKRLSTVPGPDVRSSVMSIE
DGYFFQDGSILVNKMYTNGTLLTLANTYKMKHMSMCESLAMYLTIQLLRIVEQIHQSQIIHGDIKPDNFLLL
DLPHLPDSRDPEVIFGATPSMKLIDFGRSIDMTMFPAGTTFLAKVNTSGFQCIEMKTDMPWTYQTDLFGIVG
TIHVLIFGGYMNVFQTNGRWKTTNTVKRWWKQDLWKRFFDRLLNVPSCDELPNLGDIR
>LOCU_BUB||kinase/880-1138
DCVLGEGAFATVYQVSGLSKAKKLVFKVLKSTSPWEFYIDRQLNERLQPSVRHLYNSLCSAHIFQNGSILMG
ELYSCGTLLNAVNLYRNLSEKVMPQPLVIYLSICILHMVEQLHSIGMIHADIKPDNFMLGERFLENECFDPE
NLEHGLSLIDFGQSIDMTLFKEGTVFKAKCMTSGFQCVEMLMGRPWTYQTDYFGIAGTVYCMIFGTYMKVKN
ENGVWKPNTVFKRNPHSEMWTEFFHTLLNVPDCNSLPSLKSLR
>LSAL_MADBUB||kinase/986-1251
KSFVGEGAFGKIFKAVRHNNKVNDTICEMNLIFKVQKPSREWEFYICSEVQKRSANYGSFMSIPRCYSFMNG
SIFASEYLPASLLDILNTNSKKMADEIFAIFFIIQICELVQRLHDARIIHADIKPDNIMLREKPFLNQEAKS
ASEMFPRTENPCLQLIDFGRSIDMSLCKEGTSFTHVFKSKGACIPEMLSGNPWSYQIDYFGIAATAYCLKFG
SYMKLVEKNGIFTHSGHYKRWWNINLWKEFYHEFLNIEDGSKLPNLKLWK
>MBRE_MADBUB||kinase/818-1081
QSFLAREVPPHAADTAGFDDEDDDEVYTYHLLKQTQSSYEAVVTRRLLSHVEQDRRLSLCYGVTERAFQFAD
GLVLCCRASDEGTLQDVVQLAANSPAGLDETLAIYYAVELLRAVEGMHGAGVVHGSLQPSNIYLRNDAEDED
GWQKEWRADGSNGWADRGLLLANFTAAFSTVDENQVRSLVPFFSALQKQLRRPALGLDLDYLGLANTMHWLL
YGTEMSLALTEDGFMPATPFKAAWVQPLWQRFFHELINNTAVDLKSLR
>MCIR_BUB||kinase/342-594
VCQLGQGGLADVYLVQHSETSAYYGLKVQQPAHPWEYYILCQIHNRKSTDINVLGVYDFYHYSDASFLLMQL
IRNGTLLDALNLYRPAKCCMPEPIVVIITTHLLEELIKLHRIQIAHNDLKLDNIMLVSSSGERNAEFPRIMM
IDFGHSIDVSALPPRSLCKANWLPACPRSDFPKLNQPYSPFHADYWQLAAMAHLLLYGTPMLTSKNQSEHYT
ILQPIRRYWQKEIWTEFFQTLLNPTLSSENAKLQTLL
>MLAR_BUB||kinase/970-1251
YEKLGEGAYGSVFKVIESNDGETTTAYENGVVYKAMKVENPPNLYEFSILSQLHKILSPRLCTSLILPHKLY
AYSDESFLILDYSDQGTLLDIVNRAGEMGISPTNGGAAKGIDELLAMFFIIELIRVIEGLHEAGFIHGDLKI
DNCLVRLQSVPGGSKSWSSIYNSNGQNGWEFKGLRLIDYGRSIDTNVFPNQQEFIVEWETDEYDCPEMRLGK
SWSFQPDYYGILSISFCLLFGTFMNEKDSIKPPFKRYHQIELWSKLFKVCLNPNRLPNLLDLKTCR
>MLEI_MADBUB||kinase/973-1240
ITLIGSGAFAKVYSGDCLNESAGVSEQRAFKIQSPPCPWEFYILSELFERMKENETGRDVCDMILPVDSVHV
FNNSSVLMTSLFNEGSLLDMMNHYNSNRRKVSDTVICTYTLDILRCVRAIHQADIIHGDIKPDNLLLKDTEN
TMHSMSMKMTKSIVFVDFGRSIDMRILPSNSEFNVRSRTEMFECVEMQTNRPWTYQVDYYGLLSCIHLMIHG
EYMSVYQDKQTGVWRPNKKPRRQVDQELFGELFRDLLNIPDCRSIPSLDPYI
>MMUS_BUB||kinase/754-1014
NHLLGEGAFAQVFEAIHGDVRNAKSEQKCILKVQRPANSWEFYIGMQLMERLKPEVHHMFIKFYSAHLFKNG
SILVGELYSYGTLLNVINLYKNTSEKVMPQALVLTFAIRMLYMVEQVHSCEIIHGDIKPDNFILGHRFLEQA
DEDLATGLALIDLGQSIDMKLFPKGTVFTGKCETSGFQCPEMLSNKPWNYQIDYFGVAATIYCMLFGSYMKV
KNEGGVWKPEGLFRRLPHLDMWEEFFHIMLNIPDCHNLPSLDFLR
>MMUS_MAD||pseudo_kinase/759-1006
QEHLTCDDYRLFWVAPRSSAELTMIKASSQPIPWDFYINLKLKERLNEDYDQLCSCCQYQDGHVVWYQYINC
STLQNLLQHSEFVTHEIIVLIIYNLLTIVEKLHRAEIVHGDLSPRSLILRNRIHDPYDYVNKDDHAVRIMDF
SYSVDLRVQLDAFAYSGFRTAQILEGQKILANCSSPYHVDLLGIADLAHLLLFKEHLHVFWDGLLWKLSQST
SELKDSELWNKFFVRILNASDKSTVSVLGELA
>MPOL_MADBUB||kinase/1020-1263
TGCIGEGAFAHVFEAEDADDDFFDDPPKVALKFQKPACPWEFYIYRQLDRRISEEDDVVNAYLAEHLHMEEA
MCMFYTIELLRMLEVLHSVGIIHGDIKPDNFLMRDIDDSIKVEDWAPDHPGCWKSQGLCLIDWGRSIDTTLF
PDGTEFLGDCKTDSFRCPEMLERRPWTFQVDTFGLCGVVHCLLHQSYMQVEKVKTADGQCLYRPKAAFKRYW
NVKLWKELFDNLLNVKDFYDREVLIRLR
>MSPE_MADBUB||kinase/1017-1306
MGLAGSGANAKVYEAEYAEVASVSDEDDEGFGGLAIKVQSARLARWEWMVCKRLAGRIDPLHAAGVVQPSAL
HLVGGTDVVKGSDAEIGVLIMPFGDHGTLQDVLNSYLRVGKQMDELIVMYYAIELLRVVESLHLAGVVHADI
KPDNLLVRNGGDNWCDWAVNRPGSWKLKGLSLIDFGLAIDLGMYDWQTVFVGDCGTEGFRCSEMIEGKPWTW
QADMHQIAATVHALLFGKYMQVHKVLTDFDGFKYRPRESLKRWWRTELWEIFFEVLLNFPTLDFKSPPPLGD
LR
>NCRA_MADBUB||kinase/925-1249
KKELGAGAYAPVYLVENSKPTKTASRTGYGYGQQENENNNLPAHLIRHPREALKMEQPPTAWEFYMMRLAHT
RLLAANTSLHHRALASLSPALELHLYQDEGFLFLPFFQHGTLLDVINLFRSESSGVMDEQLAMFFTVELLRA
IEALHSVGIMHGDVKVDNCLLRLPTTTDILPTNQYHADGSGGWAARGLTLIDFGRGIDFRQFRQEVQFVADW
KPTAQDCAEMREGRPWTWQIDYHGLAGVVHALLFGKYIDTVPCGTSHSRSFGGPGGNDQKRYKIRENLKRYW
QTDIWGHCFDLLLNPGSYVDEEEGGNMPVLKGLRTVR
>NGAD_MADBUB||kinase/676-979
LGVLGRGTYGVVYHLKCPTAGEVDFAVKVETVDPASPDATLPYEFHMLSLLEERGRRDHKAAAPPVEPPFFL
APTALHLFKNGSALCLPLGTDGTLHDLLRWHTATRGGSLPEPLALHYTLQMLRVIRRLWVEGGMLHCDIRCD
NFLMVGQGSLMVIDLGVSLDVRGAEEDQEESVEIQFLGGRAASGYQCRAMRAERSSKRDHGIQEGEMKRGWR
EDADLYALGASAYCLLHGHSPPSVYFADDMKGNEMKSKKAMKPTCCKGANYWRLKRYWEQEAWTRVLEGLMG
ADIESLRPTQAVQRLD
>NGRU_BUB||kinase/549-813
KTYLAEEALSEHVIKIQDVRSNNGINTKSFALKFKPPNDFYEYYVIDQLYRRIPEKENHRFPNIQRVYVMDN
DILLMENLVNNITLTQAISQAKIEETIALYYTLELLNILQTLHNKANITHNNISPSNLLLLNEDTDLSDWSI
DGKGWSNKGLLLTNFSRSIDLELFPNRVVFQSEPKTLPEVFKSSIQYPNKWKYASDTWSVCNIIHQMLFKKD
MEVTTNAQDKYLIKESIRRFWKFRDVWQTIFDTLLNLDQTKSPDYYQLI
>NVEC_MADBUB||kinase/1018-1282
EEAIGSGAFAKVYRAVKLSPDFTYTGFEAEEEIVALKVQQCSSDMEFYITRQLHSRIDQLGLSQKMHDAFMK
PTALYSYAGGTSVLVDQYLEHGTLLDVANKYKSNGQRISEEVAMALTVALLRMLQTMHACDVIHGDLKPDNV
LVLESENSVALRLIDFGRSIDMRLFPPGTSFTANCYTEAFQCIEMKTRRPWTTQVDTYGLLGVLHCLFHGEY
MNVFRKPKTNRWTPTKSFQRSWSECWSKLFDTLLNIPSVNQQPSLTDLL
>NVIT_MADBUB||kinase/1289-1530
VFKGTDLQTRKVVALKTQKPAWVWEYYIAREIKTRLTNPHMLRGFMDVQTAYIAENGSVLVSEFSKYGTLLE
VTNKIKISTGKPLSEPLAIFFTIEMLQIVEYLHKCQIIHADIKPDNFLLMHMPSEDVRPTIQLIDFGCGIDM
TLFPEGTKFTQIIKTEDFTCIEMQTGKPWTYQTDLYCLAASSHCLLFGNYMRVSMSGKKWYINSKLPRYAKK
VVWEKYFTDLLNIESCENLPDLPKLR
>OBIM_MADBUB||kinase/809-1076
EKQVAKGGNGQIYKLCTECTLAIDSGMFDVALKVMKFSNFWEFYICDEIQERLKKFPNASKMSPCYPVIKDA
YFYNNGSILITPFYKYGTLLDFVNKKQAELCNSSTCEALAVYFLIELLTIVDRLHKCKIIHGDIKPDNIVIK
LRKKISPDLKVPMLLTLIDFGEAIDMSTYPEGTVFQGKVMTSGFQCIEMKTDKPWSYQTDLFGILGTIHTVL
FGKYMNVFYSQGKWLLTSNFQRKWNIPLWKQLFHDLLNIPSADQLPNLIELR
>OLUC_MADBUB||kinase/810-1094
KGRVGEGAHAEVYEAELESKARVSSEEDVGAYALKVQEARYAKWEFVVARRLLERLPAEASAAVNWAQPTAL
HLLGGREHDGNDATMGVLVMPFGEHGTLQDVLNSYLREGKQMHETLVMYYAVEMLRLVEWIHGAGIVHADLK
PDNLLLRNGGDDWCDWAPHRPGSWTEKGLALIDFGRAIDLLMYPEEAAFVGDAGAEAFRCIEMMQGKPWTYQ
ADCYAIASTIHCLLYGSYMEVELAPGTTNAYRQRQPLRRYWKTELWEVVFDRLLNQPTESTPPPLGSLR
>OSAT_BUB_A||kinase/395-728
KGSPGTGAFAKVYKASVDGNTEDLVALKIQKPPFPWEFYMYRQLDTRVSDIERPSFGYTHEVHVYADVSVLV
CDYLPYGTLLDVINSHLVLERHMDEVLCIYYTIEMLRMLETLHSVGIIHGDFKPDNMLVCYPSGEITDETFK
GETRSERNQGLCLVDWGRGIDLNLFPSGAEFYGDCRTSGFSCVEMQEQRAWTFQVLERGAVEKPLLHAAQRD
LQRQRRGRAPEPPDVLPGVPVQQPAARRQAEPATGQAEDLPVPILTETYTHLAFHPHHFSRFPRVAWAGPNS
SRPRPRLTVAAGSSVSCGRGGRAFVGRGIVDVIPSSEDLVTLIHRS
>OTAU_MADBUB||kinase/804-1088
KGRIGEGAHAEVYEAELESKARTSSEGDVGAYALKVQEARYAKWEFVVARRLLERLPAEASAAVNWAQPTAL
HLLGGRDLAGEDATMGVLVMPFGEHGTLQDVLNSYLREGKQMHETLVMYYAVELLRLVEWIHGAGIVHADLK
PDNLLLRNGGDDWCDWAPHRPGSWAEKGLALIDYGRAIDLLMFPEEAAFVGDAGAEAFRCVEMMQGKPWTYQ
ADCYAIASTIHCLLYGSYMEVELTPGTTNTYRQRQPLRRYWKTELWEVIFDRLLNQPTDSTPPPLGSLR
>PBLA_BUB||kinase/361-628
LGKGGMGTVYKVKQIHTNKTYALKVQSPAHPLEFYILQQLAQRLNRPADHLITTAHNAWVYNSTSFMLLTHL
DGGTLLDCLNITRTQTDLNTYTSTSTNTGRGTNQPAMPEPMALLLSMNLLDAVWETHQTGIIHGDLKLDNVL
MDWQPDIPTSTTVYHPRHPWWHPIRLIDFGRSLDTTLWPKSSNLKCLASWSPQPHDMPDINTKPWSPRAIDY
WAVASMAHLLLFGQPLRTLELRQPIRRYWHTTLWRSFFDVLLKPVAAQSPTQ
>PBRA_MADBUB||kinase/628-866
MSKIRNNIYEAQDLSTDKSLVLKIVRPTSVWESHIAARLAERLSPTSLTSLTPALRSYAFEDLALVVSELRD
DLGTVQALLDRHKSRGTVCPEPIALLYSQQILAILQILANANILHRAIQPRHLVLGDECHTISLIDFCRAID
LSVYSSDTRFQSSTYPVAGATWRNEIDSIGAASTIHQILFGSDLDLTPARAGDFQPILRQIERALPESYAFD
IWGAIFQSLLTEPFPSPALHHMV
>PCAR_MADBUB||kinase/661-946
KKKLGEGAFAPVYLAENTNNSSNSALKLRAIKIERSTTPWEFYIIQQAKYRLGTHRVLASIIDAYEMHIYHD
VGFLIMKYRDQGTILDLVNIFKSETGNGIDEVLAIFFTIELLRTLEQLHNKGILHGDLKPDNCLLRLDPLKY
EWLSKYQRDGSGGWASKGIVIIDFGKGIDLKMFSPQVQFIADWVTDEQDCAEMREARPWTYQVDYHGLATII
HTLLFGKHIETIAEKMPGLGVGRRKYRLSNGFKRYWQQDIWKKLFDLLLNPVANAGENGLPITKNLKQIR
>PINF_MADBUB||kinase/781-1082
VGILGSGSFAYVFSAKIVDTASNTTHNKAVKVLACTVQIEKERQNLAWEFYITNKIKKKLRIERGLSDEKIP
VPTFSGLHLFPARDFAGCKLADLNNGALLIMEKGHVGTLFDVLNSYKQWGIVFPEVLAVYYGIKMLRCVELL
HNSKVLHGDIKPDNWLMIPGNPSSELSMTNQESKADKDFAAGDLYLIDYGRSIDLSLYPEGTVFRGNCHAKG
FQCVEMLTQRPWTYQIDTFAFCGTMHCMLFGEYMEVKPCLNAQGATHWEIFRQFKRYWQVDMWKEFFHVLLN
VSSCTDQPSLLNLR
>PPAL_MADBUB||kinase/853-1117
RKILSVETDSMIMVAKINQPASVWEFYSQGQLVARLAQNEANEKLINKFLSFYSVYQFSDASVSLIEYAPAG
TLEQLVNKVKSNGKSLEEPLKMFLAIDLLRSVSAIHNEYFIHANISPQNIYLSFTDQIETEWTSAAVGSWIQ
NGLKIGGFSRTIDLEMYGLDTTYNAPLAMFASHGFPVSVLKSRSSWRHDIDYLGIAGTLYFMVSDGKKLDDS
KVEWNAATAKWKLCSVATDLKATLRINIWTEIIEQLLNATKQISLATLQ
>PPAT_BUB||kinase/967-1237
KGCTGRGAFAQVYLADALHNNGDSHRVVLKVQKPPCPWEFYIYRQLDVRILSEERCSYGCAQNIHIYADCSF
MECDFGQYGTLQDVINSYLSKGQRMDEALCIFYTIEMLHMLENLHKVGLIHGDFKPDNLLIRSSSENLGVWT
PDKSGSWKQQGVCLIDWGRSIDLTLFAEGTEFVGDSKTDGFRCTEMIEKKPWTFQVDTYGLCGVAHCLLHGN
YMEIDKRSSNGAPQVVYRPKAPYKRYWNVNLWQNFFETLLNLKTDKSYDTLNKLR
>PSTI_BUB||kinase/973-1271
YDKLGEGGFGAVFAAKDLTDLPVNEDMEEEDDEDEEDEAPRFALKVVRPRNVWEYHVLHRLHAVLPDHLRRS
VIVPHALYAYRDESFFVMDLCAQGTLLDMVNRAAETGISRQGACMDELLIFFFTIELMRLVEGMHRAGFVHG
DLKIDNCLIRLDPVPGGDANLAGTYRPDADGWLHKGIKLIDFGRTIDTRLFPAGQAFVSDWNTDARDCREMR
ERLPWTFQPDYHGLADIVYCMLFGRYMDDASLSHAASPGERVKLATPLKRYWQIDLWSRLFDLLLNPSLAGE
LPLCDELAELR
>RIRR_MADBUB||kinase/741-1033
RQKIGEGGFGKVYLVLDTEDYAVNQNEKKSSRALKSETPSSALEFYIIRKLQERINSPTIDSIISVHSLYYY
KNESYMVMEFVHQGTILDAVNRAKRENTQLDELLVFFFTIELLKTIESIHEAGIIHGDIKADNCLLRLEPVE
EWDIQYDPSGANGWSKKGIKIIDFGRSIDVTLFPDDMKFIAEWVTDDQDCVEMREGRPWKWQADYYGLAGIV
HCMLHNRYMQITPVLVETNTFISGPATMAVKKYKPILSFKRYWQGELWQKLFDLLLNPLLVTKDGQMPITQQ
LKNIR
>RMIC_BUB||kinase/306-550
LGQLGEGGMAQVYLVQHNQKFYALKVQQPPCPWEYYIHHQMRQRRISGLCLLPIVQYYYYNDTSFLLMPYVR
HGTLLEAYNQYTAVQKAMPEPIVLLFTGQFMQQVFLLHDINIAHNDLKLDNVMLITRKEGAMPAVVLIDFGY
SVDMTIIKGSKCKATWPPACPQSGYPFLNTEYNPIYADYWEIAAGAHRLLFGEPMRTIQREGKFVIRQKIKR
YWHIDLWSSFFEFLLNPHEPSQNNTEKLL
>RSOL_MADBUB||kinase/916-1213
VAKIGEGGYGAVFLAMYMPEDEEEEDSGFVDDDTSVAVKAVRPADRWEYTVLSGLRAALPQHLLSSVIRPRR
LYHYHDESFLVMDYCGQGSLLDTVNRSVSCGFSPANTTHPGLDELLVMFFTIELLRLISAMHAAGFVHGDLK
IDNCLLRTEDVPDEARAWSSKYDPAGEHGWSYKGVRMIDFGRGIDTNLFQPGQTFIGDWPTDQRDAVELREG
RPWTFQTDYFGLAGIVYCMLFGKYIETVPYPDGERTKYKINMTLKRYWQTEIWSTLFDVLLNPTTVRPDGSM
PLTAELDELR
>SBAT_BUB||kinase/524-792
EKLLAEGRLENIYMSTVRGTYEKVVLKVKRSPCPWEHYISETILHRIKTKNLSLVENGFAWIKEAYVFSDGF
VLALEFFKHHTLTNLVNRYRNAGQSMKEPMVAFLTLEMMKLLNALRSVDIIHAGIKPDSFVLVHPHSTFLQQ
KDAEYVDFMSLPVSCLRLMDFSRSIDMSLLPTGSTFAGRTHTSSFVCCEMLDGRPWTYQIDYFGLLCTICFL
IEKKYMTTFKYEKRWKCTTSIPKTWNLTIWHRLFDSLLNIQSCDELPDLNIFI
>SCER_BUB||kinase/676-950
RGELGEGGYATVYLAESSQGHLRALKVEKPASVWEYYIMSQVEFRLRKSTILKSIINASALHLFLDESYLVL
NYASQGTVLDLINLQREKAIDGNGIMDEYLCMFITVELMKVLEKIHEVGIIHGDLKPDNCMIRLEKPGEPLG
AHYMRNGEDGWENKGIYLIDFGRSFDMTLLPPGTKFKSNWKADQQDCWEMRAGKPWSYEADYYGLAGVIHSM
LFGKFIETIQLQNGRCKLKNPFKRYWKKEIWGVIFDLLLNSGQASNQALPMTEKIVEIR
>SKOW_MADBUB||kinase/1439-1711
KKRIGEGAFAKIYRAGKLDANDFSNFECHDEIVLKVQKPAWPWEFYIVRELGNRLQMLKEPIDISCGLIELD
TAYMYNNGSILTTKLQSNGSLLSLINLYSKMNNTSCMPEPLIIFYTIEILHIVEQMHKCGIIHADIKPDNFL
VRNIDEDIDTNKALSEVAGLQLIDFGQSIDMKLVPEGTTFTSSCYTSGFMCHEMQTGKPWTYQTDYYGIAAT
VYCMMFGQYMSTFRRGIYWRQNKSVYRWFHASVWNDFFHDMLNVPGCTQLPSLSDHR
>SMIM_MADBUB||kinase/917-1185
ESLIGEGAFAKVFEIEKRDMKNFDSNSCTQFALKICKDSNEWELYITTELHNRLEKMNSLPDIRLSVLKIIS
AVKCTNAILFITEFSHQGTLLDFVNFYGAFNTNKIPELVVMYLTMELLHIMSKIHECNIIHGDVKPDNIILI
ENAIKIDLLDLISEKTTFLRFIDFGQAIDLNFFKQDISFKTVTKYNCTEMMENKPWLFQIDWFGIANCIHVM
LFSEYMTVKKNDGKWQIEKKFKRYWDNELWEPLFHELLNIPSCSNQPNVKYFI
>SMOE_BUB||kinase/388-600
GQGAFAQVYQAHENSNNESPVVLKRDSFGSARKMYVFSDCSILVAGYGQHGTLQDVVNAYLAHSLKMDELLC
MYYTIEMLRMLEGLCLIDWGRSIDMRLFPEGTEFLADSKTSAFRCIEMMEERPWTYQVSDNAFLLDAHKVLL
QVDGYGLCCIVHCMLHGSYMELEEERSPDGGRVHKPKASLKRYWNTNVWDKFFKTLLNASPPLPLSSLR
>SPOM_BUB||kinase/712-1006
ISKLGQGAFAPVYLVKSKIETENGDVSQGGAENNESKLFALKIETPPSCFEFYLTRQAMTRLKGLRETNSIL
PVHQLHMFHDTSHLLMDYRPQGSILDLVNSMHNSTFSSSGMDEILVVFFSIEFLRIIEALHTHKIIHGDLKA
DNALLRLETVADSEWSPIYSPEGLYGWSFKGIYLIDFGRGIDLSLFEEKVKFIADWDTDLQDCIEMREGRPW
TYQIDYHGLAAIIYTMLFGQYIETRIEVINGQRRQVLTQRMKRYWNQDLWHRLFDLLLNPTLHVSEENLPMT
EELSKIR
>SPUN_MADBUB||kinase/772-991
VSKLGQGGFGRVYLIEHDTDPLSDQEDDARLYALKHHFVPTPWEYLSLLTLHTRIDPTLRSSIIHPHSCHVF
PNASFMVLDYFNGTLLDVVNCAPVYGYGTKGLDEILAAFFGVRVLRLVLGIHSAGFIHRDIKMDNFLVRLDE
SPEWDAIYGGPGWDAKGIVLVDWGTSVDTQLFQPHQRFKCDLDSLDPSFEAPSLNRDWKFDVDCTCKSPPRV
IPFN
>SPUR_MADBUB||kinase/1235-1507
MEKVGEGAFATIYLAACLDALDMTDLDRDFRRVALKVQHPPCPWEMYVIKELHARLSRLPSQIDVRPSIMTA
ECAHIYQDKSCMVTEYKSKGTLLDLINKVKAVNKKDLSEDWVLFFAIEILQTVEYMHRCKIIHGDIKPDNFL
INTDNDENFTCSQEPSSLVKLIDFGRSIDMTLFPEGTVFTAKCKTSGFNCTEMQSDQPWTYQVDYYGIAGTV
HCLMFGKYMKVFREGGIWKMTSKVPRCAKVDWKGFFHTLLNVPSCDPSDLPHLGDLR
>SROS_MADBUB||kinase/880-1155
WRQSDPRAYLAVEYAIEDYDSSDVEYLRCFQLKVVEHLYEARMSLLVLDRLKQLEDAQLRARAMASVSVPVA
FHVFNNGLVMCSTYSSKASLADLVASNADKGVACDETLVMFYAIELLRTMEALHSCGFVAGNFQPENILLRC
DLFALEAEEEQEATAPWNARGANGWKHYGVVLTNFARAADMQELPRQTFEDHQLLASLGRTAGAFERDYVDV
ADVLHQLLFGSALAVEQDADTSQFKLQQPIKPYWQRELWHNMFTTLLNNTTGSCDLSSLR
>TADH_MADBUB||kinase/755-970
NKIIGRGNFGTVYLINSGGDSLGSVTDECELALKDLVNIYKTFHESIDQYVAMFYTIAMLRVVEVLHRCDII
HGDVKPDNFLLQDITDLDNIVRNDVGKFRKCYTSLKLIDFGCGIDRRLFPVGTQFKSLFATKEFQCIEEKTD
MPWTVQIRKCNVGLIIVYNFSNQRQHAFGEPSIIITNKMQEKQFSCIDNKYHRCCNYSCTEIWSLFFAVMMV
>TDEF_MADBUB||kinase/698-979
RRKLGEGAFAPVFLVENISGVSGHYRKKYEAMKIERPGSAWEFYVMRQIHRRLGVNRACDSIARAHEFCQFS
DASFLILDYQDQGTVLDLINMCRSEAGGVDELLAMFITVELLRTVEALHSRGMMHGDLKSDNCLLRFSDVKD
NEWSSIYQRDGSAGWQHKGISLIDFGRGIDMKNFEGGVQFISDWKTDEQDCVEMREARPWTYQIDYHGLACI
SHSLLFGKYIETVPISGSGVGRRQYGLKHSFKRYWKQEIWGPLFDLLLNPQSHGQLPVTDSLKECR
>TPSE_MADBUB||kinase/994-1270
LHELGRGVYGVVLLVTTGDKAGDGQCDALKIQSPIGCLAHEYSTLLKLEDRVDPDASGFYPFPQPRALCAFS
EGGLFLMSAGSTSGMTLVDIVNTYNKSIGNVPELIALYYTARMLRHMESLHRDGKILHCDVKPDNWVLTSSP
KGRNDAGVGAFGGSDLMLVDFGRAVDLEEVTTQKSNPLSTLFKGSVAAEDMECGTMRQGNPWGVDLDLFGLC
ASSYILLFGSHIEVVQEKATGKWRIQKLLRRYWQRDLWQRLFDTLLNFDVCSGDYDELSYI
>TRUB_BUB||kinase/821-1079
DCILGEGAFATVYQATNPATLEKVVLKVQKPANPWEFYINTQLDARLQPHTRHLFSNIRSAHLFNNGSVLLA
QLHNYGTLLNAVNIYKTLSEKLMPQPLVMYLATCILTMVEQLHAIHIIHADIKPDNFLLGERFLENRCFEPE
NLDHGLVLIDLGQSIDLDLFPEGTAFTAKCLTSGFQCTEMLSGKPWNYQSDYFGVAGTVHCMLFGTYMQVTN
DGGVWKTNGVFRRIPHSDLWQEFFHVLLNVPDCSGLPSLRGLR
>UMAY_MADBUB||kinase/1173-1444
RGKLGEGGYGAVLLGYDVDGAATLCSTEATTDAESDDEDDEDDEDDEERRKQLAIKVETPANRWEFHILSEL
RLRLASSVQRSIVRVRKLYCYSDASFLVLDVGEKGTLLDVVNHAVSAGVAAAGADGTSGNAGLEEVLAMFFV
TELLRVVLGLHRTGIIHGDLKIDNCLLRLDDVSRASSWSGVYSRDGSAGWSCKGLTLIDFGRAIDLCAFGKA
SEQTFIADWQTDERDCFQMRNHQPFTFETDWFGIAAIAHCLLFGRRTSGTPCSTSV
>WMEL_MADBUB||kinase/849-1146
RAKIGQGGFGSVFVASERSNQKSVELDLENFDNSFTSQFASNEDVPVALKIEKPARIWEFYILNALHQRLEE
RQRRSIVRPRGLYAYNDESVLCMDYADQGTLLDVVNHAPEWFSSSSTGLDEVLVVFFAIELIRTVNSIHKSG
IIHGDLKIDNCLIRLEDAGELWSNVYQRSGEGGWAMKGLKLIDFGRSIDVDAFKNPVGRKFLNDWPADEKDC
WQIKKKVPWNFEPDYFGVAAIIHCMLFGKYIETIESGGRIKLRNNLKRYWQHEIWSNVFDFLLNPVMHKETL
PALSKLENLQ
>XTRO_BUB||kinase/832-1089
DYLLGEGAFANVYQASLLGNQKVILKVQKPAKPWEFYIGTQIRERIKPELRHLFIGFQAAHLFDNGSVLVGD
LYNYGSLLNAINLYKKLSEKVMPAPLVMYFAINILYMVEQLHDIGIIHGDIKPDNFAIGERFLENESCSLDF
VSHGLALIDLGQSIDMTLFPKGTAFTGKCETSCFQCTEMLTKKPWNYQTDYFGVAGTVYCMMFGNYMKVKNE
QGVWKPDGTFKRYQHGGVWMEFFHTLLNVPDCHSPSPLRALR
>XTRO_MAD||pseudo_kinase/755-1008
NEVILHPNSKLFMGAPVDWDMGDMKAFALKVDYQPLPWDFYVTMQLKERLGDLFETFFIEQTNCFLYQNGCI
SLYKDINRFSIQEILLDSEEHIKEVIVLVTYNLLSLVEKLHSVEIVHGDLRPETLLLDDKIFDLSSSLELEG
LFKLVDFSHSVDLKLYPIMSSLRGFPIAQTESGQQFLSPQSSPYQVDLLGIADLVHLMIFRKPLQLHQENSV
WMICKEVPRLRGGNLWNKFFTKILNAEGPSTRVLGELK
>YLIP_MADBUB||kinase/681-942
NKKLGEGGFASVYLAEEVNNGKKNQALALKVEKPASIWEFYILFKLRGNMGIGPLQTPPLRIHSAHLFKDES
VLVMDRFKGTILDAVNKMSGQIGEGIALMWTLDLLISVESMHHNGILHCDIKPDNIMVDNSEGRQAIIIDYG
RSLDMSMFHDNVAFVADWDTDNQDCYEMRKRQRWTYQTDFYGVAACIFTMLHGSFIETTFRDGRHQFARGWK
RYWQQDIWLPLVDFLLNPNKVCSIPTGEFNWPRDCEKTKKQLEAHR
>ZNEV_MADBUB||kinase/1205-1457
EKILGEGSYAKVFKATDIKTQKTVALKVQKPSWEWEFYVCRQLQSRLSDPLSALAFMDVQMAYTLNSGSIMV
TEYSHYGSLLSVIIKLRQQWSVPENLMLYWMSELLLIAEKLQECHIIHGDIKPDNFVLRNLPSCESRQPSLQ
LIDMGRGIDMTLFPEGTTFNTVVTTKDFQCIEMQTKRPWTYQTDLYGIAGTMHCVYFSQYMKVHKDKDGRWF
IQQSISRYSKRHLWEQFFFTLLNVESCEKLPNLSQLR
>PCAU_MADBUB||kinase/1075-1207
RLLAGLMKPVSSYENYLIVDKPMCSVKAHTVLDMGTEYHIIQCLGVGAYAKIYEAEIQNEDTSKVILKTDVF
GVLGTIHCMMFGEYMKTYLESGRWKCTGNFQREWSPYWKKLFDKLLNIPSCEQIPSLDEIR
>LOCU_MAD||pseudo_kinase/809-1004
REMVCHENYKMFSGSSCLDNDDDKVIIVKVDFHPVPWDFYINMQLKKRLGADFPRYFNDLCSCYMYEEGCVT
LNEGVYSRTLLDVLETATLCTNVAAFLTVNLLELIEQMHSCHLVHGNVRPDTLLLESSFLAEGGTPLKVVDF
THSLDLDLQPEVTSVRGLQNAQPFLKQGLLSETSSPYQLDLLGIADTVHMML
>DRER_MAD_B||pseudo_kinase/512-745
SKLGSVKDFSLYSSGTAAVLLKTDRSSVPWDFFIISQLRSRGCCDEQGCDVQISCHMFENGSVTLWRIPHGD
TLQDLLCEPLARHDACLLVILLLELVRCFHSCRLLHGGLKPESLYFYHSGLTALDFSDSVDLHLQTDVTEAQ
DLPSAQQFIQQGLLAPSASPYQVDLISVAEITHRLLFNAPLQVKLVDSVWRLDEDSASQHGCPVEPLWREFF
HMILNPEKSSELVLSDLI
>DDIS_MADBUB||kinase/1006-1294
CKVQDPPSIWEFYIGNQIHQRLQERSLTISNSKFPTIHSLYYYTDKSIMLMDHTIDQGTLDDVVSSTNGVPM
EEPLAMFHCIELLKMIEDLHLVGIIHGNICANNLHFLFGQTSDWPDWTAGECKGAWKSKGFTLTDFSRSIDT
TIYSQDARYQSPIELLPIGTPLEWLKINQSSTTNVGWSYNLDYLGICKVMFHILTCGKEELKLSLSQQTGKL
EIINQSIIQKDSFSELDTLWLPFLTTLLNHNGENGNQQTTTTTYILKQQRNLFENYLQSNPVKSKIKSLLRI
Q
>PTRI_MADBUB||kinase/956-1256
KHELGRGVYGVVTLLETTEPALDGSNVIAVKAQSPTDCLAWEFEVMEKLLQRVGPSLRTSESTSFPFARPLT
FMSLADGGLLSMTAGSRSGLNLLDLSNFYQVKLQERIPEELVLYYTSRILHHLELLHWHGKMLHCDAKPDNW
VLVSSSIVANQELEASDLMLVDFGRAKDLTALHQGLEPLDVKFVGDAVVPDMMCVAMRQGLPWSFDIDTFAA
CASAHVLLFGSHLQIRLDQNKRWMPKERLHRRLHTVELWTDFFGTLLNLEEGSRAAIGSRPLSLRQLRQRIE
AHIGEKHRHATLL
>AGAM_BUB||kinase/1511-1770
EKEVGRGSYGSVFRAVNSQSGAVVAIKYQKPANTWELYICTEVKKRLTNLKMLPGFMDISAAVIAPNASVLV
SEFSQYGSLLDINNKIRTAATRKVSHHTSIPGYIDLSPIFYASLVNQVMHESLVMHFSCQILSIVEYLHACN
IIHADIKPDNFLLMKIPSRDLEEPTLRLIDFGCAIDMNFFEPKRQFKKVIQTDGFTCIEMQEGRPWSFQTDL
FCVAGTIHVMLFGEYMQLHVWTEVFQKLLNIKDIDHMPSLPDLR
>TTRA_MADBUB||kinase/940-1212
SSAVGDGLLVLGDSPDLHLERVLGRGVSGSWIFAVEDRASWDEDASPLALKYSAVDSLAWEMYILAKLASRS
ARVARGSPLVADLVTGHLYASGASILVQSRASSLSLRDLLDVYVEAGASMSEPLAVMYAVQMLDVLGMLAEA
RVSHTHIATDKFLLRMPAVQPVAPWEPCSTDAAWSTTGVKLIDFGDGVDLDHPELGELGATRSPLHADVVGI
AASIYALLVPAATFELDTCSTSSKKQLACAMPVNAMWTTLLETLVNVAPEPDAVATV
>AANO_BUB||GLEBS/256-280
APDARGDEVSFEERRHVARGGRPAA
>ABIS_BUB||GLEBS/240-276
PEKLMFDLSLLFSDGQEYSIQEARARSMGLLGKKWGP
>ACAR_BUB||GLEBS/226-259
EQKAMYAKDLLYCEGSELCFEEVRAKAHFKRAER
>ACAR_MAD||GLEBS/377-410
KEQPMYCKEKVYAGVEEFSLEEIRAEIYRKKAKK
>ACAS_MADBUB||GLEBS/427-462
KYVRAYSASLVKIDGREYSFEEIRAARHAYVEHASI
>ACEY_MAD||GLEBS/385-414
VKKPILKLRKCLIRDMSIEENLARMYESKE
>ACYR_MADBUB||GLEBS/366-399
TKKPMYCKDKVYAAGRDVQLEEIRYEIYLKQEKE
>AGAM_BUB||GLEBS/443-482
NRRCCYPKHLVYPDLHAERPTMEFSLEEIRAQRWFERKRK
>AGAM_MAD||GLEBS/452-486
DKNIQTKIKEIYSNPGEEKSIEELLVERWLKGKIN
>AGAM_MAD||GLEBS/359-403
RAIPMYDKIRLYCRAKEGKGEVGESRTEYSPEELRAYGYFVRRGI
>AGOS_MADBUB||GLEBS/328-365
SEKIECNFDLLYPAKDHEFCIEEILALARNVYYKKVQP
>ALAI_BUB||GLEBS/294-317
SASYGTRTSFEEQRAMDRGKKLSA
>ALAI_MAD||GLEBS/403-437
SERPAYDSESIRNKDGAVMCFEELRARKFRAKPRP
>AQUE_MADBUB||GLEBS/10-49
KQLIMYPKHLVYPDGVDAKRDVCLEELRASRTRYCPSPSP
>BDEN_MADBUB||GLEBS/419-456
DFACAWKKDLFFADGLELSFEEYRAQIPRYRFVQKLTF
>BFLO_MADBUB||GLEBS/419-452
NKIPQYCKKFVYTGLEEFQFEELRGARHLQIERK
>BHOM_MADBUB||GLEBS/306-338
NERWLRWRAGPRIGDELSFEEFRASFYSVIPAE
>BMAL_MAD||GLEBS/329-352
KQANKHTRLLISNKVISIEELFAE
>BMOR_MADBUB||GLEBS/358-394
TKISCYNKIQVYVDNTEYSLEEIRARKYNLIFKPMAE
>BNAT_MADBUB_B||GLEBS/54-87
ESVSGYDPSILTALGRETSFEEYRAMIYWQKKRV
>BPRA_MADBUB||GLEBS/410-439
AMDCGSEKQVNLKETFEETAAREWRENHPE
>CCOR_MADBUB||GLEBS/282-307
CFMKGKIADETYEEYRARVYSSRKSY
>CELE_BUB||GLEBS/207-235
RQACIDRPNYHGISIEEFRFAKWKDTFGE
>ACEY_BUB||GLEBS/170-196
STQPSSKSPFISGSSFTEKAYSDMKAM
>CELE_MAD||GLEBS/348-371
KARMAIKRVFKDLSFEEYAASLLP
>CGIG_MADBUB||GLEBS/363-396
VFVPMYCKDKVYCGIEEFSFEELRALRWKAKKRA
>CGLA_BUB||GLEBS/279-318
PQKIVCNFKLLFPDDSQEYCIEEILAKSSISRDILRKKQD
>CGLA_MAD||GLEBS/329-361
LEKIDYNTNLLIYEGREICLEEILTMMKSNTQN
>CINT_MADBUB||GLEBS/391-424
NVVRMYPVEKVYSAVGEFQPEEILAACWLKKQRE
>CMIL_BUB||GLEBS/264-297
QQAIMYQKNFLFSGEKELCFEENRAKAHIARHQQ
>CMIL_MAD||GLEBS/373-406
KQKSMYLKEKVNAGLCEFSFEELRAEEFKKKYKR
>CNEO_MADBUB||GLEBS/410-446
KERRMFNWELVYKDGEEWSFEEIRAKQRGLYGKEWRG
>COWC_MADBUB||GLEBS/322-355
GYYFSFALSTLVDAQGKEMQVEEVRARHQAARRM
>CPAR_MADBUB||GLEBS/345-379
ADTPGYLRELLVDGDGAEQSFEEARAARHPPPAAS
>CREI_MADBUB||GLEBS/536-570
VDASHFSYLGLQDGTANEMSYEELRAQAWMRRNPP
>CSUB_MADBUB||GLEBS/439-473
EERFAWDAEKLEGPSGIELSFEEVEAQAFVQILKC
>CTEL_MADBUB||GLEBS/391-424
REVPMYCKYKIDSGAEEFSFEEIRAERYNERKRK
>CVAR_MADBUB||GLEBS/209-236
EEAMAFDQGEELCFEEARAAAWLQRRAA
>DDIS_MADBUB||GLEBS/439-474
NERVGYNKPLFTKENEKHEISFEEYRASLFKKKLIE
>DHAN_MADBUB||GLEBS/337-375
QEKVSLNMDLLYPEQGDEYCLDEILALTRKLSKVSLGYE
>DMAG_MADBUB||GLEBS/359-392
KVRLMCDLNKMMVGHREFSFEEIRRQCYERSGRY
>DMAG_MADBUB||GLEBS/452-485
NEKWQCDINAMYEDGKEWSFEQLRAQYYAARVPV
>DMEL_BUB||GLEBS/385-420
SRVCHYAKQLVYPPGAGVEYSPEEILARKFKQLMDQ
>DMEL_MAD||GLEBS/461-494
GLQVVFDKIYNEVEQKEYQPEELLAAKWMEKRNV
>DMEL_MAD||GLEBS/377-411
SGLPCYNKCLLYPRPNIEFSPEEYRAYSFLKHRNP
>DRER_BUB||GLEBS/216-249
ETVSMYCVKELQCEGSELSFEELRARRYFDKCRQ
>DRER_MAD_A||GLEBS/404-437
REQSMYCRDLLYSGATEFCFEELRAQRYLQTHTI
>DRER_MAD_B||GLEBS/81-114
NLEIMYNKDQIYQGDVEFSIEELRAQRYYKAMRE
>EGLA_MADBUB||GLEBS/412-448
PEKHMFKLELLWSNGIESCIQESRARALGLLGKKWPA
>EHUX_MADBUB||GLEBS/443-483
EALGYAPELLLHSGEEVCFEEVRERVRHSAAALRAATERAS
>EINT_MADBUB||GLEBS/137-170
RETLFYNRELFILDGEEISFEEYRSRIWSKKTAL
>FALB_BUB||GLEBS/199-232
EQVPMYDKNLLLCQGSELSFEELRARRYCRKDEL
>FALB_MAD||GLEBS/377-410
KEMVMYCKEKVYAGVDEFSFEEIRAEIYRKKAKK
>GLUX_BUB||GLEBS/196-233
PEKLRFDMSLLYTEKTGEFCIEEARTRSMGLLRKEWPV
>GTHE_MADBUB||GLEBS/431-465
TGVSGYDRQMLVLSDGEEISIEEARVIGRSEEEEE
>HPAR_MADBUB||GLEBS/408-442
VEQPCYDVKQTMSDAGEAISFEEVRARAYKRANDR
>HSAP_BUB||GLEBS/232-265
EQVVMYCKEKLIRGESEFSFEELRAQKYNQRRKH
>HSAP_MAD||GLEBS/407-440
KEKMMYCKEKIYAGVGEFSFEEIRAEVFRKKLKE
>KFLA_MADBUB||GLEBS/410-444
LATFAYDTEAIKGPHGQELSFEELHARDWEQTHSL
>KLAC_MADBUB||GLEBS/341-378
PEKIQTNFELLYPTADEEYCIEEVLALARNCYYKEKNS
>LAMPREY_MADBUB||GLEBS/398-431
KTKVMYCKDKLDAGLQEFSMEELRAERYKQKICQ
>LANA_MADBUB||GLEBS/379-412
NMRPMYCKEKIYVSTEEFSFEELRAARWKAKMRR
>LOCU_BUB||GLEBS/217-250
QECAMYCKNDLVCGDSELSFEELRARRYFYKCKL
>LOCU_MAD||GLEBS/373-406
KEQSTYCKELLYSGATEFCFEELRAERYRIKKAK
>LSAL_MADBUB||GLEBS/363-396
SIKPMYCKHLIYQGVSEISFEELRAIPYLQNMKD
>MBRE_MADBUB||GLEBS/372-407
GVVLAYDAAAIFPPMAEEDCTFEELRANMWLQANQL
>MCIR_BUB||GLEBS/191-229
KLQHAARADVLRRCSKHHYSYEELRAKTHCNGLIYNAFN
>MCIR_MAD||GLEBS/475-511
DTKGGVEYIPIPQHHNHNISFEELRAANKNYHTQLRA
>MELO_MADBUB||GLEBS/481-518
TERLMIDLNDIYVDDEEFSIEEIRARRLRYSWWHPNNP
>MLAR_BUB||GLEBS/274-312
SQVFSCNLSHLYPKPDVEISPEELRAHNRYPSYLQADEP
>MLEI_MADBUB||GLEBS/330-365
VSTVGYHKSKVYPLTGEEWSFEEIEAQRRFNARNNS
>MMUS_BUB||GLEBS/232-265
AQQVMYCKEKLIRGDSEFSFEELRAQKYNQRKKH
>MMUS_MAD||GLEBS/386-419
KEKMMYCKEKIYAGVGEFSFEEIRAEVFRKKLKE
>MPOL_MADBUB||GLEBS/411-444
PSVLAYDTHMINENGEEKSFEEVRLKLWREFHKG
>MSPE_MADBUB||GLEBS/405-439
TFYGGYNPADTVNNFGEEVCYEERRAARWEVANGP
>MVER_MADBUB||GLEBS/461-494
PERLMFDQKEIYAEGEEYSIEEIRARRYCSISST
>MVER_MADBUB||GLEBS/461-494
PERLMFDQKEIYAEGEEYSIEEIRARRYCSISST
>NCRA_MADBUB||GLEBS/388-427
RERVFVDLRVIYPTPDEPGTELSFEEIWAARRGWLDVVWE
>NGRU_BUB||GLEBS/219-252
NYLIGYDKNLIFTPGAEFTFEELRAMHYLNTTDL
>NVEC_MADBUB||GLEBS/376-409
RFKPMYCKDKIYAGATEFSFEELRSARLLTKLAN
>NVEC_MADBUB||GLEBS/427-461
NKCVMYPKAEVYPIHAEECQLEEVLSRRYMARVQR
>NVIT_MADBUB||GLEBS/358-391
ILKSQYPKDLVYANNEDRSLEQIKAQKYLETWRR
>OBIM_MADBUB||GLEBS/353-386
KQLPMYCKEKVYAGVEEFSFEEIRALRWKRRHEE
>OLUC_MADBUB||GLEBS/416-450
SKYRGFKPAHLRSEDGEELCYEEIRAAAWVRANGP
>OTAU_MADBUB||GLEBS/402-436
TLYRAFKPADLRSADGEEMCYEELRAAAWVRANGP
>PBLA_BUB||GLEBS/200-236
QIRLCGRVARLKECVGRGEDISLEELRSMSMAKSRSN
>PBLA_MAD||GLEBS/434-471
DSKGKYEYISFIKNCPDNSAMLSCEEERARAAERKAKT
>PBRA_MADBUB||GLEBS/362-399
EYDRRYNVDMLRDPVTGAPDALSFEEVRARDMATREKA
>PCAR_MADBUB||GLEBS/324-359
EEKIMVNLQEIYHDGKEFSLDELKAKAKGLLGKTWE
>PCAU_MADBUB||GLEBS/376-409
HERVMYCKHKIYAGLDEFSFEELRANRYKRMQQM
>PINF_MADBUB||GLEBS/406-440
SEKPCYNVKQITSQTGEAISFEESRARAYQQNLEQ
>PPAL_MADBUB||GLEBS/417-450
KERVGYKKELFMVGNEELSFEEIRAKNWKPKKPT
>PPAT_BUB||GLEBS/229-265
GPAPVLIGSKIYESTAVKAESSFEEERMRHWVHNKSS
>PPAT_MAD||GLEBS/396-430
SGAPHLVGSEIFQGGEDGRETCFEEARLVRWKMPH
>PSTI_BUB||GLEBS/234-272
PERLMCDLSLIWDPATQSEWSFAEARARSQGLLNKKWPP
>PTRI_MADBUB||GLEBS/436-471
SNKYAFNKYLLKSSIGKEQCFEEARAHARYFQLALP
>RIRR_MADBUB||GLEBS/451-492
KEKCCVKIDNFYGENGEEISFEEKRAKTLGYLESNYSEKVEE
>RMIC_BUB||GLEBS/201-237
TQLEHYARASILREIDYSGREISVEELRVKHNPAMRV
>RMIC_MAD||GLEBS/422-458
QTKDSKDRKEYISVLKRFNSGFSFEEYRDIKGGKLSK
>SARC_MADBUB||GLEBS/262-300
GAWDQLDRLPLVDANGGEVSIEEVRAQSSAYKYTDSGAN
>SCER_BUB||GLEBS/316-353
PERIVFNFNLIYPENDEEFNTEEILAMIKGLYKVQRRG
>SCER_MAD||GLEBS/355-398
PEKIDCNFKLIYCEDEESKGGRLEFSLEEVLAISRNVYKRVRTN
>SKOW_MADBUB||GLEBS/353-386
NSVPMYNKHLVYAGVKEMSFEELRGAVYKQKSAQ
>SMIM_MADBUB||GLEBS/357-390
SRVPMYDKNKVYGGAEEYSLEEIRAAAWFKKKQK
>SPOM_BUB||GLEBS/267-300
VEYSAFNFLALYENGEERSMEECRAQRYLSSIQP
>SPUN_MADBUB||GLEBS/364-403
DANTTRDIKIVAMVDEKDQDGCPLSFEERRARKYGNFSSP
>SPUR_MADBUB||GLEBS/376-409
NTRVMYCKHLIYGGAREMSFEELRGVKDRTKRKE
>SROS_MADBUB||GLEBS/393-427
GQYLMYDPRPLLEDPATEYCFEEMRASHWLAANHL
>TADH_MADBUB||GLEBS/398-431
KYVAGYCKEIIYNGTQEFSFEELRAIRYRAKHHV
>TDEF_MADBUB||GLEBS/321-368
KERVICDLEAVYPQKGIEMSFAELKAQSLGLLGRKWDSLPLAIPKIEP
>TPSE_MADBUB||GLEBS/521-556
PRVGGYDKDLVLPDSSGQECCFEERRASARCYTLVS
>TRUB_BUB||GLEBS/214-247
QFVSEYLKDELLCEGSELCFEEVRAAKYFRKLEE
>TRUB_MAD||GLEBS/373-406
QEQSMYCKELLLSGAVEFCFEELRAERYFKKVAE
>TTRA_MADBUB||GLEBS/469-502
SEGGGYAAALLELDGRESCFEEHRALAWRMKFAA
>UMAY_MADBUB||GLEBS/536-574
PSFQSSAQKRVYMQRGWQFELTLEELIARRRGFAAVSEG
>VCAR_MADBUB||GLEBS/499-525
SHEDGGAEEEMSYEELRAVAWFRGNPA
>WMEL_MADBUB||GLEBS/392-428
EPRVAVDLHRVYCDDTEYCFLELKAKQMGLFGKRWPE
>XTRO_BUB||GLEBS/232-265
KQVPMYCKDKLVCSDSELSFEEFRANIYKKKCEQ
>XTRO_MAD||GLEBS/373-406
EEKVMYCKDKVYAGVEEFSLEEIRAEIYLAKIRK
>YLIP_MADBUB||GLEBS/308-344
NERISIDMDLLYDGGIEFCLEEVYAKSRGLYGKKYNA
>ZNEV_MADBUB||GLEBS/428-461
ARRPMYCKGKVYTGGTEFSFEELRAFEYLKRNRP
>ZNEV_MADBUB||GLEBS/362-395
SKRFMYCKNKVYAGGLEFSFEELAAIEYFKGNRP
>SBAT_MAD||GLEBS/297-314
RFSFQVAEVDASVLPIFP
>ABIS_BUB||KARD/629-650
QFNVMTPITERTCEYTMGTTPK
>ACAR_MAD||KARD/667-688
FVKKLSPIMEASQEDTRSSSST
>ACYR_MADBUB||KARD/775-796
LGKNLSMILEASKERNSSTSSG
>AGAM_MAD||KARD/688-709
SHKQLSTIMERTETSTASSSTT
>AGOS_MADBUB||KARD/532-553
LQDYMTPIQERSESTFRLIASQ
>AQUE_MADBUB||KARD/817-838
RGQHLDPIQEESRSYCSSSSGS
>BDEN_MADBUB||KARD/718-739
TLDPMTPITEASSELDRTIGGL
>BFLO_MADBUB||KARD/920-941
PAAALSPIMENSSEEKSQVSSD
>BMOR_MADBUB||KARD/699-720
QGIGLSVIMEATREYNRNEPKD
>BNAT_MADBUB_B||KARD/255-276
GSSGLAPILETSQEHAAANAFS
>CGIG_MADBUB||KARD/794-815
DQQNLSPIMEGSSEESDPSAHS
>CGLA_BUB||KARD/495-516
LPEFMTPIKETARTLLPRNKIK
>CINT_MADBUB||KARD/746-767
GVVKLSPILEATNEYEKSMSTK
>CMER_MADBUB||KARD/1320-1341
CSAPLSPIPEGHEEASSTLSSS
>CMIL_MAD||KARD/793-814
HLKKLSPIQEASDEDGQSSAAT
>CNEO_MADBUB||KARD/737-758
NINLMTPITERTCEYTTFTQGT
>CTEL_MADBUB||KARD/763-784
NGHKLSPIDERSEESSLGSSNG
>DHAN_MADBUB||KARD/507-528
LEKTITPTRDTNVQGDSVQSSP
>DMAG_MADBUB||KARD/853-874
TLRGLSPIDERSREYFSSSGSS
>DMEL_MAD||KARD/680-701
LRKQLSTILETSEHGTQSLATS
>DRER_BUB||KARD/568-589
QPTKLSPIMEQSPAEEKPAECS
>DRER_MAD_B||KARD/414-435
EEKKLSPILEISQEWGGSTFCQ
>EGLA_MADBUB||KARD/733-754
QFDVMTPITERTFEFTHALDTP
>FALB_MAD||KARD/684-705
SVKKLSPIMEASLEDTRSSGSS
>GLUX_BUB||KARD/572-593
QFNVMTPITERTFEFTSTSHST
>GTHE_MADBUB||KARD/988-1009
LHQHLNTIEEVSVEVSQASDCN
>HSAP_BUB||KARD/650-671
RDGKFSPIQEKSPKQALSSHMY
>HSAP_MAD||KARD/679-700
SIKKLSPIIEDSREATHSSGFS
>KLAC_MADBUB||KARD/533-554
LQDYMTPIQERTEPNFKTLLSQ
>LAMPREY_MADBUB||KARD/678-699
FSHLCSPIVEISNETARSSSSS
>LANA_MADBUB||KARD/878-899
SKTGLSPIMEQSDEEVKSSRSH
>LOCU_MAD||KARD/689-710
MVNKLSPIPEASLEDTRSTASS
>LSAL_MADBUB||KARD/693-714
VIQDLSTIMETSRENDYKSSSS
>MBRE_MADBUB||KARD/459-480
PAQNMSTILEQTEESISTERGA
>MBRE_MADBUB||KARD/725-746
DDHHLSPIVEASQETSTSSSFT
>MLAR_BUB||KARD/720-741
NFNALTPITERTNECTSTIARS
>MLEI_MADBUB||KARD/798-819
NKKQLTPILEKSGESNCSSVDS
>MMUS_BUB||KARD/637-658
KGRKLGPIQEKISASLPCPSQP
>MMUS_MAD||KARD/654-675
IIKKLSPIIEESREATHSSGFS
>NCRA_MADBUB||KARD/705-726
RLPFMTPITERTEFSSLDVTYH
>NVEC_MADBUB||KARD/930-951
PGQILSPIFERSEEDYRHDAVD
>NVIT_MADBUB||KARD/1086-1107
LGEKLSVIMESTREYVSSSSAS
>OBIM_MADBUB||KARD/713-734
RTTAMSPIKERSNEGTHSSLEN
>PCAR_MADBUB||KARD/515-536
INPMASITEDIELILPNQFELP
>PCAU_MADBUB||KARD/874-895
GPTDLSPIIETSMENAKSSSSS
>PSTI_BUB||KARD/803-824
AFTVMTPVMERTFEFTMSAQLE
>RIRR_MADBUB||KARD/606-627
FFDPMTPIQETSREYKTTPFYT
>RSOL_MADBUB||KARD/812-833
HFNVMTPITERTCEFTTTLRAA
>SCER_BUB||KARD/545-566
KADYMTPIKETTETDVVPIIQT
>SKOW_MADBUB||KARD/1181-1202
PSTPLSPILERSSEDYHSSKSS
>SMIM_MADBUB||KARD/786-807
ISGRLSAIMETSRDCNSKSSSS
>SPOM_BUB||KARD/499-520
SELLPSTLQEETATGTTSTTFA
>SPUN_MADBUB||KARD/610-631
GLDLMTPITEVSHECDRTLLST
>SPUR_MADBUB||KARD/1031-1052
SAGHLSPIMETSAENARSSASS
>SROS_MADBUB||KARD/781-802
RATMLSPILEASHEISSSASFL
>TADH_MADBUB||KARD/657-678
NRPQLSDIIEASNEASSKASSC
>TDEF_MADBUB||KARD/532-553
GFDLMTPITEDTENLQISALRS
>TRUB_BUB||KARD/610-631
QPKKLSPIMEQSPAEETAISHM
>UMAY_MADBUB||KARD/913-934
QFQPLTPITEATYEFTRYTNAR
>WMEL_MADBUB||KARD/607-628
PINLMTPITERTCEFTTRVDTV
>XTRO_BUB||KARD/681-702
KSRKLSPIQEQSPEHSKIHGPV
>XTRO_MAD||KARD/642-663
CIKKLSPILEASQEDTRTSVSS
>YLIP_MADBUB||KARD/482-503
YDKNSTPYSESPAYEVPKYAAS
>ZNEV_MADBUB||KARD/932-953
TAETLGIIMETTGSCKSSSSSS
>ABIS_BUB||CMI/311-337
GAEPTVTINTKEALADVFGMYNSPEKT
>ACAR_BUB||CMI/543-569
KVQPSPTVHTKEALGFIMNVFHAPSVR
>ACAS_MADBUB||CMI/599-625
PPTPTVTMNTRAAMANVMSMFSGDFDD
>ACOE_BUB_B||CMI/445-471
HGLVEPTINLKEAMNDINSMFGKPLDF
>ACOE_BUB_B||CMI/521-547
CELFEQTINTKKAMDDINEMFGMPLDF
>ACOE_BUB_B||CMI/266-292
HGLVEPTINMKEAMNAINNMFREPIQM
>ACYR_MADBUB||CMI/450-476
NLSQSVTVNTRVAIDLVQQMWNSPCAD
>AGOS_MADBUB||CMI/438-464
PRSPTVTMFSRDAMKEVYSMFNQHYTD
>AKER_MADBUB||CMI/591-617
ADDEDMTINTKLALDDMFDMFASPSMA
>ALAI_MAD||CMI/506-532
EVTEDVTINTRVAMADVNEMFCSPKES
>ALIM_MADBUB||CMI/503-529
ADQEDMTINTRLALDDMFEMFGSPSMK
>ATHA_BUB_B||CMI/445-471
RELFEPTVCTKVALDEINKLFAMPMDF
>ATHA_BUB_B||CMI/204-230
HGLVDPTINMKEAMNTINNMFKEPIET
>ATHA_BUB_B||CMI/363-389
HGLVDPTVNLKEAMEDINNMFGEPINF
>ATRI_BUB_B||CMI/551-577
CDLFEPTVFTKEALAEINNMFVKPMDF
>ATRI_BUB_B||CMI/480-506
HGLVDPTVNLKEAIKDINSMFGRPIDF
>ATRI_BUB_B||CMI/237-263
HGLVDPTINLKEAMDDINSMFQKPLDI
>ATRI_BUB_B||CMI/345-371
HGLVEPTICTKEALSEINQMFGEPLDF
>BDEN_MADBUB||CMI/521-547
KEISSPTINTKAAMEDIFKMFSVPLTA
>BFLO_MADBUB||CMI/666-692
ITDPSPTINTKAAMKELGEFFCDDIGF
>BMOR_MADBUB||CMI/528-554
ILGDSVTVNTKEARWELRNLFNDNEPT
>BNAT_MADBUB_B||CMI/137-163
QGPPSPTIHTKEAMSDVLAMFKDDTAD
>BPRA_MADBUB||CMI/546-572
NSEPTMTFCTKEAWGDVMAMFSDRGGA
>CGIG_MADBUB||CMI/587-613
LTAPSPTVCTKEAMNIVMGMFNSSLDI
>CGLA_BUB||CMI/404-430
PSSPTVTMFSKNAMNEVYSMFNQNYED
>CINT_MADBUB||CMI/541-567
CKPSSPTVCTKEAMGEIFGMFQKPLNT
>CMER_MADBUB||CMI/665-691
LQVCSPTLHTRQAMADIESMFNEPLHF
>CMIL_BUB||CMI/500-526
KVLPSPTVCTKEALDVIMDMFQAPVIP
>CMIL_MAD||CMI/578-604
LVQPSPTLYTKEAMDAINDMFQVSVTG
>CNEO_MADBUB||CMI/472-498
CKPPSPTVNTKLAEAEVMRMFDQTIHG
>CREI_MADBUB||CMI/883-909
PHEPTVTLHTRLAFDAINDMFSDALPH
>CREI_MADBUB||CMI/783-809
RPEPTVTISTRGAFDLLNSMFSDDLPH
>CSUB_MADBUB||CMI/668-694
DAAMDVTIATQAAFAAVNNMFAETMAL
>CSUB_MADBUB||CMI/813-839
APEPTVTMGTQAAFDTLNSMFASQLPH
>CSUB_MADBUB||CMI/738-764
RSGADITIATRSAFDAVNSMFHGALPH
>CTEL_MADBUB||CMI/534-560
LSGPSPTVNTKMAFNQVRGWFGTTLNT
>CVAR_MADBUB||CMI/561-587
GYEPTVTISTMAAFEAVNSMFGGGTAA
>CVAR_MADBUB||CMI/462-488
GLEPTVTIATKDAFAALDAMFKGALPQ
>CVAR_MADBUB||CMI/420-446
ACEPTVTLSSRDAFAAINQMFGGALPA
>CVAR_MADBUB||CMI/519-545
GYEPTMTISTKAAFAALNNMFKGALPG
>DDIS_MADBUB||CMI/552-578
PPSPTMTIHTKQAFHDVMAMFSEPLEF
>DHAN_MADBUB||CMI/429-455
PNSPTMTMFSRMATNEVLTMFNDAGQN
>DMAG_MADBUB||CMI/568-594
VSGSSPTVNTKQALSSVKSWFNASVLL
>DRER_BUB||CMI/392-418
RVLPSPTVNTREALGVIMDMFQAPTLL
>EGLA_MADBUB||CMI/478-504
PSEPTVTINTKAALADVYGMFNSPTKS
>EHUX_MADBUB||CMI/909-935
DATEDMTINTAAAIASFDDAENSVAPA
>EHUX_MADBUB||CMI/623-649
PTDDGLTINTKAALEMLMPSFRDDDDE
>ESIL_MAD||CMI/969-995
GEEEDMTINTKLVWEEFSAWFGEDDEE
>FALB_BUB||CMI/461-487
KVQPSPTVHTKEALGVLMDMFQTPFLP
>GLUX_BUB||CMI/268-294
IGEPTVTINTREALEDVFGMYNSPDRT
>GSUL_MADBUB||CMI/431-457
LNVSSPTIHTKMALADVEAMFDSTLTF
>GTHE_MADBUB||CMI/649-675
ACESSPTVNTKKARHQVFDLMPSPTVT
>GTHE_MADBUB||CMI/785-811
LAHSTPTRSTREAFNLLPSPTETFTAG
>GTHE_MADBUB||CMI/700-726
ATSSSPTINTKNAQMMAFDLMPSPTQT
>GTHE_MADBUB||CMI/753-779
SSNASPTINTKKAQDQVFDLMPSPTAT
>HPAR_MADBUB||CMI/526-552
ADHDDMTINTRVALEDINKMFCSPPKQ
>HSAP_BUB||CMI/455-481
KVQPSPTVHTKEALGFIMNMFQAPTLP
>KFLA_MADBUB||CMI/546-572
GGLVDPTINTQEAMAEIMSMFNRPLPV
>KLAC_MADBUB||CMI/435-461
SKSPTVTMFSKDAMNEVYSMFNQSYHD
>LANA_MADBUB||CMI/600-626
LTAPSPTVNTREAMQVVMGMFNNTLDI
>LOCU_BUB||CMI/392-418
RVQPSPTVHTKEALDVIMDMFQAPALS
>MBRE_MADBUB||CMI/535-561
ENCPSPTINTKAAMADIMAMFGAPLEG
>MELO_MADBUB||CMI/615-641
RLTASPTMNTKYASQEMNKIFSDRSRA
>MLAR_BUB||CMI/443-469
KSRASVTMTTQAALNDVLNMYGPEKDS
>MMUS_BUB||CMI/444-470
KVQPSPTVHTKEALGFIMDMFQAPTLP
>MPOL_MADBUB||CMI/615-641
HGLVDPTINTKECVADILDMFNKPLES
>MSPE_MADBUB||CMI/569-595
MNEPTMTLTTKEAWGDIMSMFSGGLEA
>MVER_MADBUB||CMI/573-599
KLRESPTIHTVEADAYMNRMFSSDYRA
>NCRA_MADBUB||CMI/517-543
SSEPTMTLHTKAATDDIYDIFNAPLKP
>NVEC_MADBUB||CMI/699-725
LTFPSPTVNTKAAIDEVMAMFNNPLML
>NVIT_MADBUB||CMI/553-579
LLGQSMTVNTKEAISAVQDLWQSPSSN
>OBIM_MADBUB||CMI/492-518
TYAPSTTLNTMEALEVVRGFYCDSINL
>OLUC_MADBUB||CMI/579-605
NHDPTMTICTKEAWGDIMSMFSDSVAV
>OSAT_BUB_B||CMI/268-294
HGLVEPTINTKEAMDAISSMFLEPLEP
>OSAT_BUB_B||CMI/523-549
HGLVEPTVNLKEAMDDINNMFGIPLNF
>OSAT_BUB_B||CMI/601-627
SGLFEPTITTRDVMAEINDMFGMPLDF
>OTAU_MADBUB||CMI/570-596
IQDPTMTICTKEAWGDIMSMFSDSVAP
>PBRA_MADBUB||CMI/502-528
SPTATMTVDTRNALHDVRSMFVEGCGA
>PCAR_MADBUB||CMI/389-415
KKQASPTINTKAALADIFDIFSKPLKC
>PCAU_MADBUB||CMI/644-670
LTAPSPTVNTREALGVVRGMFNTSLGK
>PINF_MADBUB||CMI/523-549
GEQEDMTINTRVALEDINNMFCSPPRQ
>PPAL_MADBUB||CMI/471-497
PPSPTMTIHTKEALKHVMSWFHSPIAF
>PPAT_BUB||CMI/488-514
KIVDDATIMTKSVTDDIMAMFSDPRET
>PPAT_BUB||CMI/265-291
SQLRSATYNAPVAFNNVQNMSNSIHTD
>PPAT_BUB||CMI/416-442
ENIDDVTIVTKSVTDDIMAMFADSRPA
>PPAT_BUB||CMI/564-590
EVLDDLTMDSKSVTDDIMSMFSDSFAR
>PPAT_MAD||CMI/583-609
QGLIDQTINTKECLQDILSMFNRPLSC
>PPUR_MADBUB||CMI/484-510
FDVSEPTINTKEAMQEIEAMFSSPLPF
>PSTI_BUB||CMI/313-339
AAEPTVTINTKEALADVFGMYNSPEKS
>PTRI_MADBUB||CMI/561-587
IRRDEQTINTQLALKELSIMFSSPAMG
>RIRR_MADBUB||CMI/518-544
EKKPSPTICTRAALSDIIEMFTFTQPL
>RSOL_MADBUB||CMI/508-534
AAEPTVTVNTRAALGEVFDMFNTSPGR
>SARC_MADBUB||CMI/801-827
HPPISPTITTKLATADLFDIFRSRPLP
>SCER_BUB||CMI/449-475
SRSPTVTAFSKDAINEVFSMFNQHYST
>SKOW_MADBUB||CMI/919-945
LVAPSPTVCTKEAMGVITAMFAVRDPW
>SMOE_BUB||CMI/253-279
IGLVEPTINTREALVNVLSLFNQPLPL
>SPOM_BUB||CMI/377-403
QKPPSPTIHTKAALADILDIFNQPLRS
>SPUN_MADBUB||CMI/429-455
KSCPSPTINTKAALADVFEMFNKPLQS
>SPUR_MADBUB||CMI/718-744
LTAPSPTINTKEALGVINAMLNCSLKS
>SROS_MADBUB||CMI/545-571
DEAPSPTINTKAAMADVMAMFGGALNS
>TDEF_MADBUB||CMI/396-422
RPVASPTINTKAAMDDILGIFSQPLKC
>TPSE_MADBUB||CMI/663-689
FTRAEETINTKLANAEISMMFCSPNTN
>TRUB_BUB||CMI/429-455
RVLPSPTVNTREALDVIMDMFQAPTLL
>TTRA_MADBUB||CMI/789-815
GTTPSPTVNTKEAMSDVMAMFNDASPT
>TTRA_MADBUB||CMI/628-654
GHMPSPTVNTKEAMQDVMAMFNAASPT
>UMAY_MADBUB||CMI/661-687
KLRMSPTLVTKAAVLEVENMFNGDSDS
>VCAR_MADBUB||CMI/704-730
DPQPTVTISTRGAFDLINSLFSEDLPL
>VCAR_MADBUB||CMI/788-814
AAEPTVTLHTKLAFDALNDMFCDTLPH
>WMEL_MADBUB||CMI/450-476
KRAPSPTVNTKAALDDVMELFNQPLAC
>XTRO_BUB||CMI/487-513
KVLPSPTVNTKEALGFIMDIFQTSTLP
>YLIP_MADBUB||CMI/368-394
PATPTMTLHTKGAMDDIYDMFNQPLGG
>ZNEV_MADBUB||CMI/576-602
LSHQSLTYHTKEAMNMIHEFWTTPENT
>AANO_BUB||CMI/344-370
AERDDLTINSAIALQEMDSLFAHNSPP
>CVAR_MADBUB||CDII/1099-1166
LDPFSPSFRGRMLACLEPAVAEVSLAVVLWVWQWRPWLLGVPAGTLAAIWWQQQQWPGVHCMSEGEEA
>AGAM_BUB||CDII/1456-1500
VDPFNGELCRAFLAKVDFPSRNRDAAADNYHLSSANLPKLLKGQT
>DMEL_BUB||CDII/763-803
IDPFNSELCRAFLAKLDFPGNHDAHASYKIVQTPLPKISNT
>ALAI_BUB||CDII/492-534
LDPYKRSHRQSIVENESVIRFLLDECENVHVHSGKMPLLPVGD
>RMIC_BUB||CDII/239-276
VLPHSPTFVQEQINKTSARQCSNYHVIKDTAFPIHRAL
>OTAU_MADBUB||CDII/751-789
INPFNEQAMDEHLTSLALSAETDVHIDNKSSSALTLADA
>OLUC_MADBUB||CDII/756-794
INPFNAEALDEHLNSLELCVENDVYIDLKSSRVETLSAA
>SPUN_MADBUB||CDII/732-770
CDPFDPSITALIAAHLRTQTWPRLHIHATPTPLAHLETS
>ABIS_BUB||CDII/756-795
CNPFEPAILSLLLSQLPSDEQFFDLHDQTSRQSEALEKST
>TADH_MADBUB||CDII/723-763
IDPFCEDLKKDLLSRDDVKDILYSDPTLFYVGTVAAPKPVI
>COWC_MADBUB||CDII/729-768
INPFQADIIDECIGRAVEMLREADPLFISMPETEELPAAL
>BPRA_MADBUB||CDII/788-823
IDPFANIDSLLKSAKIESSSVHVSVSNDPSELAGLV
>ZNEV_MADBUB||CDII/1166-1200
IDPFDHTLIQQLLTHLGFPKAEDSEHYVKLNVPVP
>BMOR_MADBUB||CDII/869-902
IDPFNRKLLDSLLEYVKFPNKTHADGYVEVRSVP
>NVIT_MADBUB||CDII/1254-1293
INPFDKNLISGLLRRMKFPQSQHANGYCKLRSNLVKFVPS
>ACYR_MADBUB||CDII/817-853
INPFDDELITKLLQRVIKFPNEHHKSGYIEQESDLPI
>RSOL_MADBUB||CDII/860-893
INPFDPELLQELMALMPVPPSIQDLSHTEANQLD
>XTRO_BUB||CDII/781-814
ENAWDDKLIDRLLSELPKSLSSHENYYQWHTMVP
>MMUS_BUB||CDII/714-747
ENPWDDELILKLLSGLSKPVTSYSNTFEWQSKLP
>HSAP_BUB||CDII/739-772
GNPWDDKLIFKLLSGLSKPVSSYPNTFEWQCKLP
>ACAR_BUB||CDII/708-741
ENPWDDSLTRQLLSALPKPINAYSNTFEWGSNVP
>FALB_BUB||CDII/717-750
ENPWDKELISKFLSELPKPLCTCANYFEWKSPLP
>CMIL_BUB||CDII/803-836
VNPWDKDIIAEHLANLPKPVNSYSSCFNWDKNLP
>TRUB_BUB||CDII/806-839
SDPWDNDLISDLLSALTPPLPSHPHYITWSCNMP
>DRER_BUB||CDII/858-891
PDPWDEELIVSLLSNLQPPLSSQPNLTVWSCHLP
>LOCU_BUB||CDII/838-871
PDPWDETLIKRLLSDLPTPLHTSSNFFTWKRNTP
>LANA_MADBUB||CDII/967-1000
YDPFDEELVARFLRRLPTPVSSFHNYHAIQEEMP
>CTEL_MADBUB||CDII/847-880
HDPFDKKLIERFLSRLHSPIELHPNFHSMSSPMP
>LAMPREY_MADBUB||CDII/729-762
ERPWNPCLIESLLSQLKTPLESLPNFFCSNECIP
>SPUR_MADBUB||CDII/1182-1215
SDPFNAGLQNLLLAGLSKPLSMYKGIYQHDHMMP
>NVEC_MADBUB||CDII/981-1015
VNPFSDHVVRELLSTLSSPVSSYEGYCDLGDEEVP
>LSAL_MADBUB||CDII/944-977
SNPFNEKVQRDILRSLKTPLTERHGFSYSEELMP
>BFLO_MADBUB||CDII/988-1021
VNPFDPEVVSSLLTKVRSSLTSHQTYQEEEGHMP
>MMUS_MAD||CDII/708-740
QSPWCSQYRLQLLKSLLELSAFAEFSVEDRPMP
>HSAP_MAD||CDII/733-765
QSPWCSQYRRQLLKSLPELSASAELCIEDRPMP
>FALB_MAD||CDII/751-784
QFLWSPEQRKKLLGSVLSSLVASPDFHLETGALP
>CMIL_MAD||CDII/858-891
DDPWSKEVQKQLLGSLHKTLNSFPEFHVQSSPLP
>SMIM_MADBUB||CDII/879-912
IDPFDIKLQNKLLESLKLSESFYNNFVISNKLIK
>OBIM_MADBUB||CDII/758-795
ADPFCKEHQKKVLANLSEPLEYHDSYHCLNEDLPILRT
>CELE_BUB||CDII/646-675
INPWDETLRKKLMCLVRPPQNMHEFQERAP
>ACEY_BUB||CDII/449-478
VNPWDRELRFEILKRCRKPCYQHDFDTPCP
>BMAL_BUB||CDII/621-655
VNPWDEKLRDKIMTNQCFCPANVHEFPERCNRLSP
>UMAY_MADBUB||CDII/1095-1133
CSPVDATVLNAILARLETPIECTPGFVSLATETADGLVA
>MLAR_BUB||CDII/900-939
CNPYAEEILSVLLEGLDPPLSAYPGFRSLSNYRANKLAEL
>CNEO_MADBUB||CDII/869-906
CDPISEQTISALLSAIDPPLSSLPGLIDNRTITSNKLD
>RIRR_MADBUB||CDII/680-711
CNPIDPKVIEQILAALQPPLNHYKGFYDARKQ
>PCAR_MADBUB||CDII/593-630
CNPLERSIRDTILSNLNPPIHSYDGLYNFSDKVYGKLD
>NCRA_MADBUB||CDII/850-887
CNPVDELVRKKILANVHPPLTSYEGFYDHRHEKIRKGA
>DHAN_MADBUB||CDII/545-582
FDPVDESLRERLLDDLATPISSYSGFCNYCYTKINKIK
>PPAT_BUB||CDII/916-953
YPWEQSLLASLLKELDPPLSKYKGYIYSSKKYSGKVSL
>OSAT_BUB_A||CDII/348-386
LDPWSESTMNNLLENINVDLKKFAGYHKSNKVYHGKVPL
>ATRI_BUB_A||CDII/166-204
MNPWSDYTINSLLEKLNPFIKKYNGYFRSAKKYLGKMPL
>ACOE_BUB_A||CDII/166-204
INPWSLDTINDLLKKMMPNMMKFKGYYASTKNYSGKVPL
>ATHA_BUB_A||CDII/165-203
VNPWETSTVNGLIHKIKPQLVKYDGYHVSNKVFPGKANL
>MPOL_MADBUB||CDII/965-1003
VDPWDESTIKGLLSRIHSSLSNYEGFFESETKYSGPLPT
>KFLA_MADBUB||CDII/895-934
LDPWDPALIASLLNTLNPPLTSYEGFVNLGGESFEGASAL
>ACAS_MADBUB||CDII/870-909
VDPWLLSEEKRLLQLLGDKVTRYPNFFDCRPEKAPGRNIL
>TDEF_MADBUB||CDII/630-668
VNPMDNAIRKIILGCLNPQISSYDGTQISNEVSYAKKFE
>SPOM_BUB||CDII/638-677
INPLDQSLRDLLFQVLRPSLLRDKDYHEHETSFALVEHIE
>SCER_BUB||CDII/642-681
ENPLSNNLRAKFLSEISPPLFQYNTFYNYNQELKMSSLLK
>CGLA_BUB||CDII/557-596
NHPTSKKFRLSLLTNIQPPLSTYSTFYSYNQNLKMSSHLK
>KLAC_MADBUB||CDII/596-635
ENPLSLELRRELLESLDPALASYPTYYEYSQQLKMSSLLK
>AGOS_MADBUB||CDII/592-631
NNPLSKTLRQQLLESLQPDLKTYDDYYQYTQPLKMSALLK
>YLIP_MADBUB||CDII/624-660
NPLDKRLRALLTQTALGRVENAQSLYQSRQTGLGIPA
>PPAL_MADBUB||CDII/799-833
AEPYNEENKAMLEMCVSQHMATIESFTDYSSDPMP
>DDIS_MADBUB||CDII/906-944
NPYLIDHQYLLEQHVSATVQSIQSFFNVGDDLAPLPEQL
>BNAT_MADBUB_B||CDII/302-338
VDPFDDKARNTFLAAAADLKSQINGVSFKNIHNQACD
>SBAT_BUB||CDII/487-518
INPWDPELVLKLYGEVRELQRDNDHLFESSSL
>MLEI_MADBUB||CDII/930-960
TDPYDLDLIERLVQSLDPPLFYRPNFNQHSF
>DMAG_MADBUB||CDII/906-934
DPFDMEHRQMLITKAIPLYERNGFHSISG
>CGIG_MADBUB||CDII/894-918
SNPFDVDTVRHILEQLPTPIKLHPS
>AQUE_MADBUB||CDII/889-915
VNPFTPETIQFMLQSLPITVTPVHRLP
>ESIL_BUB||CDII/273-302
CNPFSPDMRRRLTTNTAQYLCWASSSSIVY
>DMEL_MAD||CDII/1126-1156
KNPFNVELISSLLESIDFSMYIEKLPHCQLV
>AGAM_MAD||CDII/1164-1194
IDPFERSLLEAFLDRVDFLGYIAELPTCLMV
>MSPE_MADBUB||CDII/956-990
DAFDAHLATVDRGLATFPGVYVHAGDTILASLRAA
>WMEL_MADBUB||CDII/778-814
PNPCVANTRTIVDSIIKRSNLNVSNLSTFHTAQNSLQ
>SROS_MADBUB||CDII/822-859
TTPSAECTTVTELARALASKCQDAIEASSMTVVQPTNV
>SMOE_BUB||CDII/351-373
VDPWDETLGFHCSSKKYSGGVSL
>MCIR_BUB||CDII/282-317
HNPGFIAHQLMLSGVIDRGTYHFLDKSSAQNDILIK
>XTRO_MAD||CDII/713-724
RQLLESLPELLV
>ACAR_MAD||CDII/735-744
LLQPLLETLT
>SKOW_MADBUB||CDII/1397-1413
INPFDKNFISHLLTTIS
>EGLA_MADBUB||CDII/847-864
CNPYSAQLSQALLDLIQP
>BDEN_MADBUB||CDII/861-877
CDPNDKNIQQTILAISP
>CINT_MADBUB||CDII/865-881
PDPWNDQLLQGLIPSTL
>NGRU_BUB||CDII/484-500
INPYMEDIRKVYTNIVN
>PCAU_MADBUB||CDII/1067-1076
VDPFSPEVIE
>MBRE_MADBUB||CDII/776-788
SSPWCQQLPAPCP
>GLUX_BUB||CDII/678-708
CNPFDPPIIRTLLSRLNPDSQCYNLTDTDYD
>PSTI_BUB||CDII/905-957
CNPFDPQRLATLMSLIPAVPGYHDLKRDDAHLLDGLQKFAKKLGQSSSSALAA
>ABIS_MAD||MadaM/444-463
ASTEAEALRKDPLKNYLDCD
>ACOE_MAD||MadaM/397-416
LKKETELLKENPLRNFRTSS
>AKER_MADBUB||MadaM/372-391
VLIDAGKLKKNPLYNFDKGL
>ALAI_MAD||MadaM/359-378
NPTEEEMLLKKPLKNFDRAS
>ALIM_MADBUB||MadaM/407-426
DESETEMLMKKPLQNFGKER
>ATHA_MAD||MadaM/374-393
IKKETELLRQNPLRHFPPNS
>ATRI_MAD||MadaM/370-389
LKKETKLLKENPLRNFPLKS
>CNEO_MADBUB||MadaM/346-365
PPTEAELLKSDPLRHYDTTN
>DDIS_MADBUB||MadaM/394-413
QQSKLEQIQNNPLANFPKVS
>EGLA_MADBUB||MadaM/342-361
GTSEAELLRRDPFRNYGKDA
>GLUX_MAD||MadaM/409-428
PTSEAEALRKDPLKNYDTAD
>HPAR_MADBUB||MadaM/375-394
VATEEEMLARKPLKNFTASE
>KFLA_MADBUB||MadaM/362-381
KRTESESLKEDPLRHFTKVQ
>MLAR_BUB||MadaM/233-252
ESLVAHVLFNDPLKEYSTPT
>MLAR_MAD||MadaM/385-404
EQCDYELLKSNPLRHHKSWS
>NGAD_MADBUB||MadaM/350-369
GPKDMERLCAAPLRHFDTDL
>OSAT_MAD||MadaM/377-396
LKQETELLMENPLRNFPLTS
>PINF_MADBUB||MadaM/373-392
VATEEEMLAQEPLKNFTASD
>PPAL_MADBUB||MadaM/370-389
RSNTVEQIQNNPLANHLKNS
>PPAT_MAD||MadaM/353-372
LRREQEALQKNPLMHFNDGE
>PSTI_MAD||MadaM/442-461
PSTEAEALRKDPLKNYAPEE
>PTRI_MADBUB||MadaM/392-411
TVGVAERLSKDPLHYMRNPE
>RSOL_MADBUB||MadaM/342-361
QPKESEALRQNPFKNWDSAT
>SARC_MADBUB||MadaM/236-255
SRKRGEELMQNPLQNFRKPA
>SMOE_MAD||MadaM/346-365
IKIDTEMLKQAPLRNFSREL
>TPSE_MADBUB||MadaM/460-479
DGGTADRIMRDPVRYMKNPS
>TTRA_MADBUB||MadaM/410-429
EATEVANLRANPLKNFAKPS
>UMAY_MADBUB||MadaM/435-454
QSSETDLLRSNPFAYWGKDT
>WMEL_MADBUB||MadaM/333-352
EVSEAEQLRLNPFKNFEQPP
